# Supplementary material for: Aging restricts the initial neural patterning potential of developing neural stem and progenitor cells in the adult brain
Source: Front Aging Neurosci. 2025 Jan 23;16:1498308. doi: 10.3389/fnagi.2024.1498308 (PMC11798963; doi:10.3389/fnagi.2024.1498308)
Supplement: Supplementary file 2 [file Table_2.XLSX]

## Sheet: Otx2
					CT1	CT2	MEAN
experment 1	E14	Neurosphere		Otx2	26.99	27.77	27.38
experment 2	E14	Neurosphere		Otx2	27.57	26.11	26.84
experment 3	E14	Neurosphere		Otx2	27.86	27.94	27.9
experment 1	E14	Tissue		Otx2	25.37	24.88	25.125
experment 2	E14	Tissue		Otx2	24.34	25.76	25.05
experment 3	E14	Tissue		Otx2	24.96	24	24.48
experment 1	E18	Neurosphere		Otx2	25.33	25.55	25.44
experment 2	E18	Neurosphere		Otx2	24.35	24.83	24.59
experment 3	E18	Neurosphere		Otx2	24.83	23.39	24.11
experment 1	E18	Tissue		Otx2	23.84	22.82	23.33
experment 2	E18	Tissue		Otx2	25.89	24.94	25.415
experment 3	E18	Tissue		Otx2	22.95	23.93	23.44
experment 1	NB	Neurosphere		Otx2	27.096	27.13	27.113
experment 2	NB	Neurosphere		Otx2	26.56	27.5	27.03
experment 3	NB	Neurosphere		Otx2	24.42	24.75	24.585
experment 1	NB	Tissue		Otx2	24.94	24.41	24.675
experment 2	NB	Tissue		Otx2	23.23	23.21	23.22
experment 3	NB	Tissue		Otx2	27.83	27.13	27.48
experment 1	Adult	Neurosphere		Otx2	25.82	26.85	26.335
experment 2	Adult	Neurosphere		Otx2	26.91	27.4	27.155
experment 3	Adult	Neurosphere		Otx2	26.86	27.38	27.12
experment 1	Adult	Tissue		Otx2	25.94	25.58	25.76
experment 2	Adult	Tissue		Otx2	24.42	23.83	24.125
experment 3	Adult	Tissue		Otx2	27.46	27.96	27.71

## Sheet: EN1
					CT1	CT2	MEAN
experment 1	E14	Neurosphere		En1	32.34	31.915	32.1275
experment 2	E14	Neurosphere		En1	30.83	30.92	30.875
experment 3	E14	Neurosphere		En1	31.94	32.91	32.425
experment 1	E14	Tissue		En1	27.62	26.92	27.27
experment 2	E14	Tissue		En1	26.87	26.94	26.905
experment 3	E14	Tissue		En1	26.1	26.08	26.09
experment 1	E18	Neurosphere		En1	30.58	31.21	30.895
experment 2	E18	Neurosphere		En1	31.02	30.37	30.695
experment 3	E18	Neurosphere		En1	30.43	30.12	30.275
experment 1	E18	Tissue		En1	25.67	25.71	25.69
experment 2	E18	Tissue		En1	27.73	27.88	27.805
experment 3	E18	Tissue		En1	24.92	24.95	24.935
experment 1	NB	Neurosphere		En1	32.27	32.73	32.5
experment 2	NB	Neurosphere		En1	31.22	31.65	31.435
experment 3	NB	Neurosphere		En1	29.92	29.93	29.925
experment 1	NB	Tissue		En1	26.48	27.86	27.17
experment 2	NB	Tissue		En1	24.92	25.81	25.365
experment 3	NB	Tissue		En1	29.96	29.27	29.615
experment 1	Adult	Neurosphere		En1	34.41	34.37	34.39
experment 2	Adult	Neurosphere		En1	34.08	35.66	34.87
experment 3	Adult	Neurosphere		En1	33.82	33.06	33.44
experment 1	Adult	Tissue		En1	29.95	29.86	29.905
experment 2	Adult	Tissue		En1	27.95	28.8	28.375
experment 3	Adult	Tissue		En1	31.52	32.42	31.97

## Sheet: Hoxa1
					CT1	CT2	MEAN
experment 1	E14	Neurosphere		Hoxa1	25.73	24.44	25.085
experment 2	E14	Neurosphere		Hoxa1	23.28	22.93	23.105
experment 3	E14	Neurosphere		Hoxa1	24.78	25.72	25.25
experment 1	E14	Tissue		Hoxa1	27.79	26.21	27
experment 2	E14	Tissue		Hoxa1	26.12	26.63	26.375
experment 3	E14	Tissue		Hoxa1	25.08	26.69	25.885
experment 1	E18	Neurosphere		Hoxa1	23.65	23.62	23.635
experment 2	E18	Neurosphere		Hoxa1	23.37	24.36	23.865
experment 3	E18	Neurosphere		Hoxa1	22.49	23.27	22.88
experment 1	E18	Tissue		Hoxa1	24.76	24.105	24.4325
experment 2	E18	Tissue		Hoxa1	24.89	24.37	24.63
experment 3	E18	Tissue		Hoxa1	25.81	25.17	25.49
experment 1	NB	Neurosphere		Hoxa1	27.8	27.11	27.455
experment 2	NB	Neurosphere		Hoxa1	24.58	30.77	27.675
experment 3	NB	Neurosphere		Hoxa1	24.69	26.17	25.43
experment 1	NB	Tissue		Hoxa1	28.87	28.1	28.485
experment 2	NB	Tissue		Hoxa1	27.3	26.3	26.8
experment 3	NB	Tissue		Hoxa1	31.01	30.49	30.75
experment 1	Adult	Neurosphere		Hoxa1	26.2	26.23	26.215
experment 2	Adult	Neurosphere		Hoxa1	26.66	26.33	26.495
experment 3	Adult	Neurosphere		Hoxa1	26.43	24.24	25.335
experment 1	Adult	Tissue		Hoxa1	28.35	28.85	28.6
experment 2	Adult	Tissue		Hoxa1	22.48	23.36	22.92
experment 3	Adult	Tissue		Hoxa1	29.82	29.93	29.875

## Sheet: Hoxc8
					CT1	CT2	MEAN
experment 1	E14	Neurosphere		Hoxc8	31.17	31.52	31.345
experment 2	E14	Neurosphere		Hoxc8	29.32	29.9	29.61
experment 3	E14	Neurosphere		Hoxc8	30.74	31.33	31.035
experment 1	E14	Tissue		Hoxc8	28.45	29	28.725
experment 2	E14	Tissue		Hoxc8	29.1	29.7	29.4
experment 3	E14	Tissue		Hoxc8	28.54	27.28	27.91
experment 1	E18	Neurosphere		Hoxc8	31.31	30.29	30.8
experment 2	E18	Neurosphere		Hoxc8	30.34	30.31	30.325
experment 3	E18	Neurosphere		Hoxc8	28.22	29.69	28.955
experment 1	E18	Tissue		Hoxc8	26.6	25.72	26.16
experment 2	E18	Tissue		Hoxc8	28.24	28.96	28.6
experment 3	E18	Tissue		Hoxc8	26.93	26.65	26.79
experment 1	NB	Neurosphere		Hoxc8	31.24	30.47	30.855
experment 2	NB	Neurosphere		Hoxc8	29.14	29.39	29.265
experment 3	NB	Neurosphere		Hoxc8	27.31	28.11	27.71
experment 1	NB	Tissue		Hoxc8	32.38	31.46	31.92
experment 2	NB	Tissue		Hoxc8	31.01	29.56	30.285
experment 3	NB	Tissue		Hoxc8	33.94	34.31	34.125
experment 1	Adult	Neurosphere		Hoxc8	30.07	29.76	29.915
experment 2	Adult	Neurosphere		Hoxc8	29.82	29.75	29.785
experment 3	Adult	Neurosphere		Hoxc8	29.63	29.2	29.415
experment 1	Adult	Tissue		Hoxc8	30.54	30.28	30.41
experment 2	Adult	Tissue		Hoxc8	31.16	26.49	28.825
experment 3	Adult	Tissue		Hoxc8	32.65	33.79	33.22

## Sheet: Pax6
					CT1	CT2	MEAN
experment 1	E14	Neurosphere		Pax6	27.43	28	27.715
experment 2	E14	Neurosphere		Pax6	26.13	26.28	26.205
experment 3	E14	Neurosphere		Pax6	27.82	28.09	27.955
experment 1	E14	Tissue		Pax6	26.25	27.7	26.975
experment 2	E14	Tissue		Pax6	27.31	27.67	27.49
experment 3	E14	Tissue		Pax6	26.97	26	26.485
experment 1	E18	Neurosphere		Pax6	26	26.86	26.43
experment 2	E18	Neurosphere		Pax6	26.11	26.47	26.29
experment 3	E18	Neurosphere		Pax6	26.19	24.41	25.3
experment 1	E18	Tissue		Pax6	21	21.1	21.05
experment 2	E18	Tissue		Pax6	23.44	23.39	23.415
experment 3	E18	Tissue		Pax6	20.89	20.93	20.91
experment 1	NB	Neurosphere		Pax6	27.46	26.95	27.205
experment 2	NB	Neurosphere		Pax6	28.19	27.67	27.93
experment 3	NB	Neurosphere		Pax6	25.21	24.39	24.8
experment 1	NB	Tissue		Pax6	28.73	29.93	29.33
experment 2	NB	Tissue		Pax6	26.13	27.1	26.615
experment 3	NB	Tissue		Pax6	30.85	30.7	30.775
experment 1	Adult	Neurosphere		Pax6	27.71	27.71	27.71
experment 2	Adult	Neurosphere		Pax6	27.34	27.97	27.655
experment 3	Adult	Neurosphere		Pax6	26.97	25.68	26.325
experment 1	Adult	Tissue		Pax6	29.64	30.58	30.11
experment 2	Adult	Tissue		Pax6	28.64	26.94	27.79
experment 3	Adult	Tissue		Pax6	31.96	31.3	31.63

## Sheet: Olig2
					CT1	CT2	MEAN
experment 1	E14	Neurosphere		Olig2	23.35	23.46	23.405
experment 2	E14	Neurosphere		Olig2	25.08	22.37	23.725
experment 3	E14	Neurosphere		Olig2	22.1	22.18	22.14
experment 1	E14	Tissue		Olig2	25.28	25.59	25.435
experment 2	E14	Tissue		Olig2	24.84	24.69	24.765
experment 3	E14	Tissue		Olig2	25.21	25.95	25.58
experment 1	E18	Neurosphere		Olig2	23.29	23.49	23.39
experment 2	E18	Neurosphere		Olig2	25.42	25.8	25.61
experment 3	E18	Neurosphere		Olig2	22.75	22.98	22.865
experment 1	E18	Tissue		Olig2	25.95	25.63	25.79
experment 2	E18	Tissue		Olig2	26.33	26.21	26.27
experment 3	E18	Tissue		Olig2	25.07	25.12	25.095
experment 1	NB	Neurosphere		Olig2	25.79	24.09	24.94
experment 2	NB	Neurosphere		Olig2	22.47	22.62	22.545
experment 3	NB	Neurosphere		Olig2	27.41	27.2	27.305
experment 1	NB	Tissue		Olig2	26.18	26.38	26.28
experment 2	NB	Tissue		Olig2	26.66	26.17	26.415
experment 3	NB	Tissue		Olig2	25.79	24.27	25.03
experment 1	Adult	Neurosphere		Olig2	29.61	26.96	28.285
experment 2	Adult	Neurosphere		Olig2	26.27	26.28	26.275
experment 3	Adult	Neurosphere		Olig2	29.99	29.98	29.985
experment 1	Adult	Tissue		Olig2	29.09	28.53	28.81
experment 2	Adult	Tissue		Olig2	28.48	29.3	28.89
experment 3	Adult	Tissue		Olig2	27.7	27.12	27.41

## Sheet: Nkx2.1
					CT1	CT2	MEAN
experment 1	E14	Neurosphere		Nkx2.1	25.9	26.89	26.395
experment 2	E14	Neurosphere		Nkx2.1	25.3	25.72	25.51
experment 3	E14	Neurosphere		Nkx2.1	26.84	26.4	26.62
experment 1	E14	Tissue		Nkx2.1	25.66	25.14	25.4
experment 2	E14	Tissue		Nkx2.1	25.67	24.84	25.255
experment 3	E14	Tissue		Nkx2.1	24.61	24.28	24.445
experment 1	E18	Neurosphere		Nkx2.1	22.35	23.46	22.905
experment 2	E18	Neurosphere		Nkx2.1	22.96	23.22	23.09
experment 3	E18	Neurosphere		Nkx2.1	22.11	22.02	22.065
experment 1	E18	Tissue		Nkx2.1	25.32	25.35	25.335
experment 2	E18	Tissue		Nkx2.1	27.5	27.31	27.405
experment 3	E18	Tissue		Nkx2.1	24.52	26.28	25.4
experment 1	NB	Neurosphere		Nkx2.1	26.18	26.38	26.28
experment 2	NB	Neurosphere		Nkx2.1	27.77	25.76	26.765
experment 3	NB	Neurosphere		Nkx2.1	24.89	23.21	24.05
experment 1	NB	Tissue		Nkx2.1	29.95	29.73	29.84
experment 2	NB	Tissue		Nkx2.1	27.37	27.87	27.62
experment 3	NB	Tissue		Nkx2.1	30.65	30.79	30.72
experment 1	Adult	Neurosphere		Nkx2.1	25.34	25.15	25.245
experment 2	Adult	Neurosphere		Nkx2.1	25.42	25.12	25.27
experment 3	Adult	Neurosphere		Nkx2.1	25.75	25.27	25.51
experment 1	Adult	Tissue		Nkx2.1	28.24	28.17	28.205
experment 2	Adult	Tissue		Nkx2.1	21.8	22.36	22.08
experment 3	Adult	Tissue		Nkx2.1	28.95	28.67	28.81

## Sheet: Nkx6.1
					CT1	CT2	MEAN
experment 1	E14	Neurosphere		Nkx6.1	31.79	30.98	31.385
experment 2	E14	Neurosphere		Nkx6.1	30.44	30.94	30.69
experment 3	E14	Neurosphere		Nkx6.1	31.41	31.69	31.55
experment 1	E14	Tissue		Nkx6.1	26.02	26.48	26.25
experment 2	E14	Tissue		Nkx6.1	25.81	26.17	25.99
experment 3	E14	Tissue		Nkx6.1	26.04	25.5	25.77
experment 1	E18	Neurosphere		Nkx6.1	29.87	30.55	30.21
experment 2	E18	Neurosphere		Nkx6.1	30.29	29.94	30.115
experment 3	E18	Neurosphere		Nkx6.1	29.94	28.34	29.14
experment 1	E18	Tissue		Nkx6.1	21.39	21.28	21.335
experment 2	E18	Tissue		Nkx6.1	23.79	23.9	23.845
experment 3	E18	Tissue		NKX6.1	21.91	21.47	21.69
experment 1	NB	Neurosphere		Nkx6.1	29.3	32.63	30.965
experment 2	NB	Neurosphere		Nkx6.1	31.12	31.57	31.345
experment 3	NB	Neurosphere		Nkx6.1	29	28.18	28.59
experment 1	NB	Tissue		Nkx6.1	28.05	27.84	27.945
experment 2	NB	Tissue		Nkx6.1	26.18	24.89	25.535
experment 3	NB	Tissue		Nkx6.1	30	29.59	29.795
experment 1	Adult	Neurosphere		Nkx6.1	36	35.67	35.835
experment 2	Adult	Neurosphere		Nkx6.1	34.03	34.76	34.395
experment 3	Adult	Neurosphere		Nkx6.1	35.38	35.97	35.675
experment 1	Adult	Tissue		Nkx6.1	32.06	32.94	32.5
experment 2	Adult	Tissue		Nkx6.1	29.94	31	30.47
experment 3	Adult	Tissue		Nkx6.1	35.11	34.93	35.02
