# Supplementary material for: Aging restricts the initial neural patterning potential of developing neural stem and progenitor cells in the adult brain
Source: Front Aging Neurosci. 2025 Jan 23;16:1498308. doi: 10.3389/fnagi.2024.1498308 (PMC11798963; doi:10.3389/fnagi.2024.1498308)
Supplement: Supplementary file 3 [file Table_3.XLSX]

## Sheet: Figure 4A
	Brain		CT1	CT2	Mean			CT1	CT2	Mean	ΔCT	Mean	ΔΔCT		Mean fold	SD	SEM
experment 1	E14	GAPDH	16.35	16.93	16.64		Otx2	25.37	24.88	25.125	8.485		-0.0716667	1.05093
experment 2	E14	GAPDH	16.28	17.32	16.8		Otx2	24.34	25.76	25.05	8.25	8.55667	-0.306667	1.23685	1	0.235387	0.135901
experment 3	E14	GAPDH	15.67	15.42	15.545		Otx2	24.96	24	24.48	8.935		0.378333	0.769326
experment 1	Adult	GAPDH	17.95	17.82	17.885		Otx2	27.03	27.68	27.355	9.47		0.913333	0.530957
experment 2	Adult	GAPDH	17.95	16.93	17.44		Otx2	26.61	27.73	27.17	9.73	9.46333	1.17333	0.443396	0.533416	0.100928	0.0582707
experment 3	Adult	GAPDH	17.52	17.5	17.51		Otx2	26.54	26.86	26.7	9.19		0.633333	0.644685
experment 1	E14	GAPDH	15.67	15.93	15.8		En1	23.75	23.42	23.585	7.785		0.1	0.933033
experment 2	E14	GAPDH	15.31	15.79	15.55		En1	23.23	23.72	23.475	7.925	7.685	0.24	0.846745	1	0.221254	0.127741
experment 3	E14	GAPDH	16.95	17.95	17.45		En1	24.64	24.95	24.795	7.345		-0.34	1.26576
experment 1	Adult	GAPDH	17.95	17.82	17.885		En1	30.86	30.03	30.445	12.56		4.875	0.0340784
experment 2	Adult	GAPDH	17.95	16.93	17.44		En1	29.46	29.51	29.485	12.045	12.5083	4.36	0.0486978	0.0353209	0.0112603	0.00650116
experment 3	Adult	GAPDH	17.52	17.5	17.51		En1	30.18	30.68	30.43	12.92		5.235	0.0265527
experment 1	E14	GAPDH	15.67	15.93	15.8		Hoxa1	24.76	24.105	24.4325	8.6325		0.0483333	0.967053
experment 2	E14	GAPDH	15.31	15.79	15.55		Hoxa1	24.89	23.37	24.13	8.58	8.58417	-0.00416667	1.00289	1	0.0320932	0.018529
experment 3	E14	GAPDH	16.95	17.95	17.45		Hoxa1	26.81	25.17	25.99	8.54		-0.0441667	1.03109
experment 1	Adult	GAPDH	17.95	17.82	17.885		Hoxa1	27.99	26.94	27.465	9.58		0.995833	0.501446
experment 2	Adult	GAPDH	17.95	16.93	17.44		Hoxa1	26.6	27.33	26.965	9.525	9.48	0.940833	0.520932	0.537437	0.0489408	0.028256
experment 3	Adult	GAPDH	17.52	17.5	17.51		Hoxa1	30.96	22.73	26.845	9.335		0.750833	0.59426
experment 1	E14	GAPDH	15.67	15.93	15.8		Hoxc8	27.42	27.63	27.525	11.725		0.325	0.798298
experment 2	E14	GAPDH	15.31	15.79	15.55		Hoxc8	27.94	27.73	27.835	12.285	11.4	0.885	0.541488	1	0.276199	0.159463
experment 3	E14	GAPDH	16.95	17.95	17.45		Hoxc8	27.68	27.6	27.64	10.19		-1.21	2.31338
experment 1	Adult	GAPDH	17.95	17.82	17.885		Hoxc8	27.34	31.54	29.44	11.555		0.155	0.898132
experment 2	Adult	GAPDH	17.95	16.93	17.44		Hoxc8	28.75	28.64	28.695	11.255	11.43	-0.145	1.10573	0.97942	0.147304	0.085046
experment 3	Adult	GAPDH	17.52	17.5	17.51		Hoxc8	29.94	28.04	28.99	11.48		0.08	0.946058
experment 1	E14	GAPDH	15.67	15.93	15.8		Pax6	21.67	21.74	21.705	5.905		0.0733333	0.950439
experment 2	E14	GAPDH	15.31	15.79	15.55		Pax6	21.68	21.14	21.41	5.86	5.83167	0.0283333	0.980552	1	0.0638745	0.036878
experment 3	E14	GAPDH	16.95	17.95	17.45		Pax6	23.03	23.33	23.18	5.73		-0.101667	1.07301
experment 1	Adult	GAPDH	17.95	17.82	17.885		Pax6	26.41	26.41	26.41	8.525		2.69333	0.154606
experment 2	Adult	GAPDH	17.95	16.93	17.44		Pax6	25.23	27.09	26.16	8.72	8.60333	2.88833	0.135059	0.146435	0.0102843	0.00593762
experment 3	Adult	GAPDH	17.52	17.5	17.51		Pax6	25.57	26.58	26.075	8.565		2.73333	0.150378
experment 1	E14	GAPDH	16.35	16.93	16.64		Olig2	23.35	23.46	23.405	6.765		0.00333333	0.997692
experment 2	E14	GAPDH	16.28	17.32	16.8		Olig2	25.08	22.37	23.725	6.925	6.76167	0.163333	0.89296	1	0.114897	0.0663358
experment 3	E14	GAPDH	15.67	15.42	15.545		Olig2	22.1	22.18	22.14	6.595		-0.166667	1.12246
experment 1	Adult	GAPDH	17.95	17.82	17.885		Olig2	26.64	26.4	26.52	8.635		1.87333	0.272942
experment 2	Adult	GAPDH	17.95	16.93	17.44		Olig2	26.95	25.49	26.22	8.78	8.705	2.01833	0.246843	0.260015	0.0130629	0.00754184
experment 3	Adult	GAPDH	17.52	17.5	17.51		Olig2	26.48	25.94	26.21	8.7		1.93833	0.260918
experment 1	E14	GAPDH	16.35	16.93	16.64		Nkx2.1	25.66	25.14	25.4	8.76		0.055	0.962594
experment 2	E14	GAPDH	16.28	17.32	16.8		Nkx2.1	25.67	24.84	25.255	8.455	8.705	-0.25	1.18921	1	0.162739	0.0939572
experment 3	E14	GAPDH	15.67	15.42	15.545		Nkx2.1	24.61	24.28	24.445	8.9		0.195	0.873573
experment 1	Adult	GAPDH	17.95	17.82	17.885		Nkx2.1	29.47	29.95	29.71	11.825		3.12	0.115023
experment 2	Adult	GAPDH	17.95	16.93	17.44		Nkx2.1	29.82	29.56	29.69	12.25	12.1833	3.545	0.0856739	0.0897258	0.0214286	0.0123718
experment 3	Adult	GAPDH	17.52	17.5	17.51		Nkx2.1	30.03	29.94	29.985	12.475		3.77	0.0733022
experment 1	E14	GAPDH	16.35	16.93	16.64		Nkx6.1	26.02	26.48	26.25	9.61		-0.065	1.04608
experment 2	E14	GAPDH	16.28	17.32	16.8		Nkx6.1	25.81	26.17	25.99	9.19	9.675	-0.485	1.39959	1	0.358294	0.206861
experment 3	E14	GAPDH	15.67	15.42	15.545		Nkx6.1	26.04	25.5	25.77	10.225		0.55	0.68302
experment 1	Adult	GAPDH	17.95	17.82	17.885		Nkx6.1	28.27	29.97	29.12	11.235		1.56	1.07923
experment 2	Adult	GAPDH	17.95	16.93	17.44		Nkx6.1	28.38	29.64	29.01	11.57	11.345	1.895	0.855595	1	0.13021	0.075177
experment 3	Adult	GAPDH	17.52	17.5	17.51		Nkx6.1	27.82	29.66	28.74	11.23		1.555	1.08298

## Sheet: Figure 4B
	Tissue		CT1	CT2	Mean			CT1	CT2	Mean	ΔCT	Mean	ΔΔCT		Mean fold	SD	SEM
MGE 18 /1		GAPDH	15.8	15.84	15.82		EN1	25.67	25.71	25.69		9.87	0.248333	0.841868
MGE 18/2		GAPDH	17.93	17.96	17.945		EN1	27.73	27.88	27.805	9.62167	9.86	0.238333	0.847724	1	0.321255	0.185477
MGE 18/3		GAPDH	15.94	15.66	15.8		EN1	24.92	24.95	24.935		9.135	-0.486667	1.4012
SVZ / 1		GAPDH	18.53	18.18	18.355		EN1	29.95	29.86	29.905		11.55	1.92833	0.262733
SVZ / 2		GAPDH	16.58	16.48	16.53		EN1	27.95	28.8	28.375	11.58	11.845	2.22333	0.214146	0.257326	0.0444185	0.025645
SVZ / 3		GAPDH	20.96	20.29	20.625		EN1	31.52	32.42	31.97		11.345	1.72333	0.302848
MGE 14 /1		GAPDH	19.58	19.96	19.77		Otx	26.9	26.96	26.93		7.16	-0.195	1.14472
MGE 14/2		GAPDH	16.91	16.47	16.69		Otx	23.47	24.17	23.82	7.355	7.13	-0.225	1.16878	1	0.23663	0.136619
MGE 14/3		GAPDH	17.25	16.8	17.025		Otx	24.5	25.1	24.8		7.775	0.42	0.747425
SVZ / 1		GAPDH	18.53	18.18	18.355		Otx	25.94	25.58	25.76		7.405	0.05	0.965936
SVZ / 2		GAPDH	16.58	16.48	16.53		Otx	24.42	23.83	24.125	7.36167	7.595	0.24	0.846745	0.99539	0.18288	0.105586
SVZ / 3		GAPDH	20.96	20.29	20.625		Otx	27.46	27.96	27.71		7.085	-0.27	1.20581
MGE 18 /1		GAPDH	15.8	15.84	15.82		Hoxa1	19.81	20.85	20.33		4.51	0.116667	0.922316
MGE 18/2		GAPDH	17.93	17.96	17.945		Hoxa1	22.92	22.3	22.61	4.39333	4.665	0.271667	0.828362	1	0.254675	0.147037
MGE 18/3		GAPDH	15.94	15.66	15.8		Hoxa1	19.94	19.67	19.805		4.005	-0.388333	1.30888
SVZ / 1		GAPDH	18.7	18.94	18.82		Hoxa1	28.35	28.85	28.6		9.78	5.38667	0.023903
SVZ / 2		GAPDH	15.02	12.58	13.8		Hoxa1	22.48	23.36	22.92	9.38	9.12	4.72667	0.0377687	0.0315402	0.00729263	0.0042104
SVZ / 3		GAPDH	20.65	20.62	20.635		Hoxa1	29.82	29.93	29.875		9.24	4.84667	0.0347543
MGE 18 /1		GAPDH	15.8	15.84	15.82		Hoxc8	26.6	25.72	26.16		10.34	-0.32167	1.24978
MGE 18/2		GAPDH	17.93	17.96	17.945		Hoxc8	28.24	28.96	28.6	10.6617	10.655	-0.00667	1.00463	1	0.439831	0.253937
MGE 18/3		GAPDH	15.94	15.66	15.8		Hoxc8	26.93	26.65	26.79		10.99	0.32833	0.796458
SVZ / 1		GAPDH	18.53	18.18	18.355		Hoxc8	30.54	30.28	30.41		12.055	1.39333	0.63728
SVZ / 2		GAPDH	16.58	16.48	16.53		Hoxc8	31.16	26.49	28.825	12.175	12.295	1.63333	0.539614	0.532185	0.06906	0.039872
SVZ / 3		GAPDH	20.96	20.29	20.625		Hoxc8	32.65	33.79	33.22		12.595	1.93333	0.438303
MGE 18 /1		GAPDH	15.8	15.84	15.82		Pax6	21	21.1	21.05		5.23	-0.04	1.02811
MGE 18/2		GAPDH	17.93	17.96	17.945		Pax6	23.44	23.39	23.415	5.27	5.47	0.2	0.870551	1	0.124938	0.072133
MGE 18/3		GAPDH	15.94	15.66	15.8		Pax6	20.89	20.93	20.91		5.11	-0.16	1.11729
SVZ / 1		GAPDH	18.53	18.18	18.355		Pax6	29.64	30.58	30.11		11.93	6.66	0.00988872
SVZ / 2		GAPDH	16.58	16.48	16.53		Pax6	28.64	26.94	27.79	11.5267	11.31	6.04	0.0151977	0.0130784	0.00297898	0.00171991
SVZ / 3		GAPDH	20.96	20.29	20.625		Pax6	31.96	31.3	31.63		11.34	6.07	0.014885
MGE 14 /1		GAPDH	19.58	19.96	19.77		Olig2	29.97	28.84	29.405		9.635	-0.078333	1.0558
MGE 14/2		GAPDH	16.91	16.47	16.69		Olig2	26.69	26.65	26.67	9.71333	9.98	0.266667	0.831238	1	0.159383	0.0920196
MGE 14/3		GAPDH	17.25	16.8	17.025		Olig2	29.24	23.86	26.55		9.525	-0.188333	1.13945
SVZ / 1		GAPDH	18.53	18.18	18.355		Olig2	29.61	26.96	28.285		9.93	0.216667	0.860551
SVZ / 2		GAPDH	16.58	16.48	16.53		Olig2	26.27	26.28	26.275	9.67833	9.745	0.031667	0.978289	1.02456	0.21496	0.124107
SVZ / 3		GAPDH	20.96	20.29	20.625		Olig2	29.99	29.98	29.985		9.36	-0.353333	1.27751
MGE 14 /1		GAPDH	19.58	19.96	19.77		NKX2.1	28.97	28.61	28.79		9.02	-0.213333	1.15936
MGE 14/2		GAPDH	16.91	16.47	16.69		NKX2.1	25.91	25.97	25.94	9.23333	9.25	0.0166667	0.988514	1	0.144273	0.083296
MGE 14/3		GAPDH	17.25	16.8	17.025		NKX2.1	26.13	26.78	26.455		9.43	0.196667	0.872564
SVZ / 1		GAPDH	18.7	18.94	18.82		NKX2.1	28.24	28.17	28.205		9.385	0.151667	0.90021
SVZ / 2		GAPDH	15.02	12.58	13.8		NKX2.1	21.8	22.36	22.08	8.61333	8.28	-0.953333	1.93634	1.53688	0.644568	0.372141
SVZ / 3		GAPDH	20.65	20.62	20.635		NKX2.1	28.95	28.67	28.81		8.175	-1.05833	2.08252
MGE 18 /1		GAPDH	15.8	15.84	15.82		NKX6.1	21.39	21.28	21.335		5.515	-0.253333	1.19196
MGE 18/2		GAPDH	17.93	17.96	17.945		NKX6.1	23.79	23.9	23.845	5.76833	5.9	0.131667	0.912776	1	1.2288	0.709448
MGE 18/3		GAPDH	15.94	15.66	15.8		NKX6.1	21.91	21.47	21.69		5.89	0.121667	0.919125
SVZ / 1		GAPDH	18.53	18.18	18.355		NKX6.1	32.06	32.94	32.5		14.145	8.37667	0.143587
SVZ / 2		GAPDH	16.58	16.48	16.53		NKX6.1	29.94	31	30.47	14.16	13.94	8.17167	0.165511	0.142102	0.022386	0.012925
SVZ / 3		GAPDH	20.96	20.29	20.625		NKX6.1	35.11	34.93	35.02		14.395	8.62667	0.120742

## Sheet: Figure 4C
	NSPC		CT1	CT2	Mean			CT1	CT2	Mean	ΔCT	Mean	ΔΔCT		Mean fold	SD	SEM
experment 1	E14	GAPDH	18.13	18.28	18.205		Otx2	26.99	27.77	27.38	9.175		-0.336667	1.26284
experment 2	E14	GAPDH	16.56	17.26	16.91		Otx2	27.57	26.11	26.84	9.93	9.51167	0.418333	0.748289	1	0.259065	0.149571
experment 3	E14	GAPDH	18.49	18.45	18.47		Otx2	27.86	27.94	27.9	9.43		-0.0816667	1.05824
experment 1	E18	GAPDH	18.59	18.37	18.48		Otx2	25.33	25.55	25.44	6.96		-2.55167	5.86311
experment 2	E18	GAPDH	18.66	18.41	18.535		Otx2	24.35	24.83	24.59	6.055	6.57833	-3.45667	10.9789	7.63873	2.69994	1.55881
experment 3	E18	GAPDH	17.43	17.35	17.39		Otx2	24.83	23.39	24.11	6.72		-2.79167	6.92429
experment 1	NB	GAPDH	18.54	18.73	18.635		Otx2	27.096	27.13	27.113	8.478		-1.03367	2.04722
experment 2	NB	GAPDH	18.28	19.66	18.97		Otx2	26.56	27.5	27.03	8.06	8.20267	-1.45167	2.73524	2.4777	0.391887	0.226256
experment 3	NB	GAPDH	16.29	16.74	16.515		Otx2	24.42	24.75	24.585	8.07		-1.44167	2.71634
experment 1	Adult	GAPDH	18.01	18.1	18.055		Otx2	26.85	25.82	26.335	8.28		-1.23167	2.34838
experment 2	Adult	GAPDH	18.63	18.09	18.36		Otx2	27.4	26.91	27.155	8.795	9.10833	-0.716667	1.64338	1.32256	0.879932	0.508029
experment 3	Adult	GAPDH	16.94	16.8	16.87		Otx2	27.38	26.86	27.12	10.25		0.738333	0.599431
experment 1	E14	GAPDH	18.13	18.28	18.205		En1	32.34	31.915	32.1275	13.9225		-0.025	1.01748
experment 2	E14	GAPDH	16.56	17.26	16.91		En1	30.83	30.92	30.875	13.965	13.9475	0.0175	0.987943	1	0.0154559	0.0089235
experment 3	E14	GAPDH	18.49	18.45	18.47		En1	31.94	32.91	32.425	13.955		0.0075	0.994815
experment 1	E18	GAPDH	18.59	18.37	18.48		En1	30.58	31.21	30.895	12.415		-1.5325	2.89287
experment 2	E18	GAPDH	18.66	18.41	18.535		En1	31.02	30.37	30.695	12.16	12.4867	-1.7875	3.45216	2.75267	0.685466	0.395754
experment 3	E18	GAPDH	17.43	17.35	17.39		En1	30.43	30.12	30.275	12.885		-1.0625	2.08855
experment 1	NB	GAPDH	18.54	18.73	18.635		En1	32.27	32.73	32.5	13.865		-0.0825	1.05885
experment 2	NB	GAPDH	18.28	19.66	18.97		En1	31.22	31.65	31.435	12.465	13.2467	-1.4825	2.79433	1.62544	0.910065	0.525426
experment 3	NB	GAPDH	16.29	16.74	16.515		En1	29.92	29.93	29.925	13.41		-0.5375	1.45146
experment 1	Adult	GAPDH	18.01	18.1	18.055		En1	34.41	34.37	34.39	16.335		2.3875	0.191113
experment 2	Adult	GAPDH	18.63	18.09	18.36		En1	34.08	35.66	34.87	16.51	16.4717	2.5625	0.169282	0.17384	0.0149967	0.00865837
experment 3	Adult	GAPDH	16.94	16.8	16.87		En1	33.82	33.06	33.44	16.57		2.6225	0.162386
experment 1	E14	GAPDH	18.13	18.28	18.205		Hoxa1	25.73	24.44	25.085	6.88		0.261667	0.834124
experment 2	E14	GAPDH	16.56	17.26	16.91		Hoxa1	23.28	22.93	23.105	6.195	6.61833	-0.423333	1.34102	1	0.276998	0.159925
experment 3	E14	GAPDH	18.49	18.45	18.47		Hoxa1	24.78	25.72	25.25	6.78		0.161667	0.893992
experment 1	E18	GAPDH	18.59	18.37	18.48		Hoxa1	23.65	23.62	23.635	5.155		-1.46333	2.75745
experment 2	E18	GAPDH	18.66	18.41	18.535		Hoxa1	23.37	24.36	23.865	5.33	5.325	-1.28833	2.44246	2.45094	0.286194	0.165234
experment 3	E18	GAPDH	17.43	17.35	17.39		Hoxa1	22.49	23.27	22.88	5.49		-1.12833	2.18606
experment 1	NB	GAPDH	18.54	18.73	18.635		Hoxa1	27.8	27.11	27.455	8.82		2.20167	0.217386
experment 2	NB	GAPDH	18.28	19.66	18.97		Hoxa1	24.58	30.77	27.675	8.705	8.81333	2.08667	0.235424	0.218393	0.0159913	0.00923257
experment 3	NB	GAPDH	16.29	16.74	16.515		Hoxa1	24.69	26.17	25.43	8.915		2.29667	0.203533
experment 1	Adult	GAPDH	18.01	18.1	18.055		Hoxa1	26.2	26.23	26.215	8.16		1.54167	0.343488
experment 2	Adult	GAPDH	18.63	18.09	18.36		Hoxa1	26.66	26.33	26.495	8.135	8.25333	1.51667	0.349492	0.32197	0.0396372	0.0228845
experment 3	Adult	GAPDH	16.94	16.8	16.87		Hoxa1	26.43	24.24	25.335	8.465		1.84667	0.278034
experment 1	E14	GAPDH	18.13	18.28	18.205		Hoxc8	31.17	31.52	31.345	13.14		0.338333	0.790955
experment 2	E14	GAPDH	16.56	17.26	16.91		Hoxc8	29.32	29.9	29.61	12.7	12.8017	-0.101667	1.07301	1	0.145078	0.083761
experment 3	E14	GAPDH	18.49	18.45	18.47		Hoxc8	30.74	31.33	31.035	12.565		-0.236667	1.17827
experment 1	E18	GAPDH	18.59	18.37	18.48		Hoxc8	31.31	30.29	30.8	12.32		-0.481667	1.39636
experment 2	E18	GAPDH	18.66	18.41	18.535		Hoxc8	30.34	30.31	30.325	11.79	11.8917	-1.01167	2.01624	1.87905	0.252333	0.145685
experment 3	E18	GAPDH	17.43	17.35	17.39		Hoxc8	28.22	29.69	28.955	11.565		-1.23667	2.35653
experment 1	NB	GAPDH	18.54	18.73	18.635		Hoxc8	31.24	30.47	30.855	12.22		-0.581667	1.49658
experment 2	NB	GAPDH	18.28	19.66	18.97		Hoxc8	29.14	29.39	29.265	10.295	11.2367	-2.50667	5.68305	2.95878	1.66044	0.958659
experment 3	NB	GAPDH	16.29	16.74	16.515		Hoxc8	27.31	28.11	27.71	11.195		-1.60667	3.04547
experment 1	Adult	GAPDH	18.01	18.1	18.055		Hoxc8	29.89	29.76	29.825	11.77		-1.03167	2.04438
experment 2	Adult	GAPDH	18.63	18.09	18.36		Hoxc8	29.82	29.75	29.785	11.425	11.88	-1.37667	2.59668	1.8943	0.18153	0.104807
experment 3	Adult	GAPDH	16.94	16.8	16.87		Hoxc8	29.43	29.2	29.315	12.445		-0.356667	1.28046
experment 1	E14	GAPDH	18.13	18.28	18.205		Pax6	27.43	28	27.715	9.51		0.08	0.946058
experment 2	E14	GAPDH	16.56	17.26	16.91		Pax6	26.13	26.28	26.205	9.295	9.43	-0.135	1.09809	1	0.0834146	0.0481594
experment 3	E14	GAPDH	18.49	18.45	18.47		Pax6	27.82	28.09	27.955	9.485		0.055	0.962594
experment 1	E18	GAPDH	18.59	18.37	18.48		Pax6	26	26.86	26.43	7.95		-1.48	2.78949
experment 2	E18	GAPDH	18.66	18.41	18.535		Pax6	26.11	26.47	26.29	7.755	7.87167	-1.675	3.19319	2.94513	0.214063	0.123589
experment 3	E18	GAPDH	17.43	17.35	17.39		Pax6	26.19	24.41	25.3	7.91		-1.52	2.86791
experment 1	NB	GAPDH	18.54	18.73	18.635		Pax6	27.46	26.95	27.205	8.57		-0.86	1.81504
experment 2	NB	GAPDH	18.28	19.66	18.97		Pax6	28.19	27.67	27.93	8.96	8.605	-0.47	1.38511	1.77154	0.413289	0.238613
experment 3	NB	GAPDH	16.29	16.74	16.515		Pax6	25.21	24.39	24.8	8.285		-1.145	2.21146
experment 1	Adult	GAPDH	18.01	18.1	18.055		Pax6	26.71	26.91	26.81	8.755		-0.675	1.5966
experment 2	Adult	GAPDH	18.63	18.09	18.36		Pax6	27.34	27.97	27.655	9.295	9.05167	-0.135	1.09809	1.29984	0.255176	0.147326
experment 3	Adult	GAPDH	16.94	16.8	16.87		Pax6	26.67	25.28	25.975	9.105		-0.325	1.25266
experment 1	E14	GAPDH	18.13	18.28	18.205		Olig2	23.78	23.59	23.685	5.48		-0.0965	1.06918
experment 2	E14	GAPDH	16.56	17.26	16.91		Olig2	22.64	22.959	22.7995	5.8895	5.5765	0.313	0.804966	1	0.18521	0.106931
experment 3	E14	GAPDH	18.49	18.45	18.47		Olig2	23.71	23.95	23.83	5.36		-0.2165	1.16191
experment 1	E18	GAPDH	18.59	18.37	18.48		Olig2	21.45	21.63	21.54	3.06		-2.5165	5.72192
experment 2	E18	GAPDH	18.66	18.41	18.535		Olig2	22.33	21.21	21.77	3.235	3.08333	-2.3415	5.06829	5.63012	0.54656	0.315556
experment 3	E18	GAPDH	17.43	17.35	17.39		Olig2	20.17	20.52	20.345	2.955		-2.6215	6.1539
experment 1	NB	GAPDH	18.54	18.73	18.635		Olig2	21.18	21.08	21.13	2.495		-3.0815	8.46494
experment 2	NB	GAPDH	18.28	19.66	18.97		Olig2	21.86	21.17	21.515	2.545	2.51333	-3.0315	8.17659	8.35805	0.1587	0.0916254
experment 3	NB	GAPDH	16.29	16.74	16.515		Olig2	19.08	18.95	19.015	2.5		-3.0765	8.43565
experment 1	Adult	GAPDH	18.01	18.1	18.055		Olig2	24.09	23.53	23.81	5.755		0.1785	0.883621
experment 2	Adult	GAPDH	18.63	18.09	18.36		Olig2	23.91	24.07	23.99	5.63	5.56	0.0535	0.963596	1.0115	0.173179	0.099985
experment 3	Adult	GAPDH	16.94	16.8	16.87		Olig2	22.32	22.01	22.165	5.295		-0.2815	1.21546
experment 1	E14	GAPDH	18.13	18.28	18.205		Nkx2.1	25.69	25.39	25.54	7.335		-0.46	1.37554
experment 2	E14	GAPDH	16.56	17.26	16.91		Nkx2.1	25.2	25.12	25.16	8.25	7.795	0.455	0.72951	1.00173	0.456813	0.263741
experment 3	E14	GAPDH	18.49	18.45	18.47		Nkx2.1	26.14	26.4	26.27	7.8		0.005	0.99654
experment 1	E18	GAPDH	18.59	18.37	18.48		Nkx2.1	22.35	23.16	22.755	4.275		-3.52	11.4716
experment 2	E18	GAPDH	18.66	18.41	18.535		Nkx2.1	22.36	23.32	22.84	4.305	4.285	-3.49	11.2356	11.353	0.166936	0.0963805
experment 3	E18	GAPDH	17.43	17.35	17.39		Nkx2.1	22.11	21.22	21.665	4.275		-3.52	11.4716
experment 1	NB	GAPDH	18.54	18.73	18.635		Nkx2.1	26.18	26.38	26.28	7.645		-0.15	1.10957
experment 2	NB	GAPDH	18.28	19.66	18.97		Nkx2.1	27.77	25.76	26.765	7.795	7.49167	0	1	1.05336	0.0774773	0.0447315
experment 3	NB	GAPDH	16.29	16.74	16.515		Nkx2.1	23.89	23.21	23.55	7.035		-0.76	1.69349
experment 1	Adult	GAPDH	18.01	18.1	18.055		Nkx2.1	25.34	24.45	24.895	6.84		-0.955	1.93858
experment 2	Adult	GAPDH	18.63	18.09	18.36		Nkx2.1	24.82	25.12	24.97	6.61	7.26333	-1.185	2.27363	2.09943	0.236919	0.136785
experment 3	Adult	GAPDH	16.94	16.8	16.87		Nkx2.1	25.15	25.27	25.21	8.34		0.545	0.685391
experment 1	E14	GAPDH	17.93	17.33	17.63		Nkx6.1	31.79	30.98	31.385	13.755		0.216667	0.860551
experment 2	E14	GAPDH	16.56	17.26	16.91		Nkx6.1	30.44	30.94	30.69	13.78	13.5383	0.241667	0.845768	1	0.300771	0.17365
experment 3	E14	GAPDH	18.49	18.45	18.47		Nkx6.1	31.41	31.69	31.55	13.08		-0.458333	1.37395
experment 1	E18	GAPDH	18.59	18.37	18.48		Nkx6.1	29.87	30.55	30.21	11.73		-1.80833	3.50237
experment 2	E18	GAPDH	18.66	18.41	18.535		Nkx6.1	30.29	29.94	30.115	11.58	11.6867	-1.95833	3.88613	3.60917	0.23671	0.136665
experment 3	E18	GAPDH	17.43	17.35	17.39		Nkx6.1	29.94	28.34	29.14	11.75		-1.78833	3.45416
experment 1	NB	GAPDH	18.54	18.73	18.635		Nkx6.1	29.3	32.63	30.965	12.33		-1.20833	2.31071
experment 2	NB	GAPDH	18.28	19.66	18.97		Nkx6.1	31.12	31.57	31.345	12.375	12.26	-1.16333	2.23974	2.42559	0.280663	0.162041
experment 3	NB	GAPDH	16.29	16.74	16.515		Nkx6.1	29	28.18	28.59	12.075		-1.46333	2.75745
experment 1	Adult	GAPDH	18.01	18.1	18.055		Nkx6.1				-18.055		-31.5933	0.0697436
experment 2	Adult	GAPDH	18.63	18.09	18.36		Nkx6.1		36	36	17.64	5.58167	4.10167	0.0582472	0.0691061	0.0114964	0.00663743
experment 3	Adult	GAPDH	16.94	16.8	16.87		Nkx6.1		34.03	34.03	17.16		3.62167	0.08124
