# Supplementary material for: Aging restricts the initial neural patterning potential of developing neural stem and progenitor cells in the adult brain
Source: Front Aging Neurosci. 2025 Jan 23;16:1498308. doi: 10.3389/fnagi.2024.1498308 (PMC11798963; doi:10.3389/fnagi.2024.1498308)
Supplement: Supplementary file 4 [file Table_4.xlsx]

## Sheet: Figure 5
			CT1	CT2	Mean			CT1	CT2	Mean	ΔCT	Mean	ΔΔCT		Mean fold	SD	SEM
experment 1	E14	GAPDH	17.94	18.6	18.27		Nestin	20.94	20.12	20.53		2.26	0.238333	0.847724
experment 2	E14	GAPDH	18.12	17.8	17.96		Nestin	19.88	19.94	19.91	2.02167	1.95	-0.0716667	1.05093	1	0.142531	0.0822903
experment 3	E14	GAPDH	17.94	18.6	18.27		Nestin	20.13	20.12	20.125		1.855	-0.166667	1.12246
experment 1	E18	GAPDH	17.94	18.6	18.27		Nestin	20.17	20.3	20.235		1.965	-0.0566667	1.04006
experment 2	E18	GAPDH	18.12	17.8	17.96		Nestin	20.35	20.47	20.41	2.23167	2.45	0.428333	0.74312	0.864537	0.151893	0.0876954
experment 3	E18	GAPDH	17.94	18.6	18.27		Nestin	20.66	20.44	20.55		2.28	0.258333	0.836053
experment 1	NB	GAPDH	17.94	18.6	18.27		Nestin	22.99	23.16	23.075		4.805	2.78333	0.145256
experment 2	NB	GAPDH	18.12	17.8	17.96		Nestin	23.22	23.59	23.405	4.93833	5.445	3.42333	0.0932125	0.132433	0.039866	0.0230167
experment 3	NB	GAPDH	17.94	18.6	18.27		Nestin	22.85	22.82	22.835		4.565	2.54333	0.171546
experment 1	Adult	GAPDH	17.94	18.6	18.27		Nestin	24.43	24.31	24.37		6.1	4.07833	0.059197
experment 2	Adult	GAPDH	18.12	17.8	17.96		Nestin	23.09	23.28	23.185	5.85	5.225	3.20333	0.108568	0.0703974	0.0300232	0.0173339
experment 3	Adult	GAPDH	17.94	18.6	18.27		Nestin	24.51	24.48	24.495		6.225	4.20333	0.0542838
experment 1	E14	GAPDH	18.13	18.28	18.205		Pax6	27.43	28	27.715		9.51	0.08	0.946058
experment 2	E14	GAPDH	16.56	17.26	16.91		Pax6	26.13	26.28	26.205	9.43	9.295	-0.135	1.09809	1	0.0834146	0.0481594
experment 3	E14	GAPDH	18.49	18.45	18.47		Pax6	27.82	28.09	27.955		9.485	0.055	0.962594
experment 1	E18	GAPDH	18.59	18.37	18.48		Pax6	26	26.86	26.43		7.95	-1.48	2.78949
experment 2	E18	GAPDH	18.66	18.41	18.535		Pax6	26.11	26.47	26.29	7.87167	7.755	-1.675	3.19319	2.94513	0.214063	0.123589
experment 3	E18	GAPDH	17.43	17.35	17.39		Pax6	26.19	24.41	25.3		7.91	-1.52	2.86791
experment 1	NB	GAPDH	18.54	18.73	18.635		Pax6	27.46	26.95	27.205		8.57	-0.86	1.81504
experment 2	NB	GAPDH	18.28	19.66	18.97		Pax6	28.19	27.67	27.93	8.605	8.96	-0.47	1.38511	1.77154	0.413289	0.238613
experment 3	NB	GAPDH	16.29	16.74	16.515		Pax6	25.21	24.39	24.8		8.285	-1.145	2.21146
experment 1	Adult	GAPDH	18.01	18.1	18.055		Pax6	27.71	27.71	27.71		9.655	0.225	0.855595
experment 2	Adult	GAPDH	18.63	18.09	18.36		Pax6	27.34	27.97	27.655	9.46833	9.295	-0.135	1.09809	0.973779	0.121298	0.0700314
experment 3	Adult	GAPDH	16.94	16.8	16.87		Pax6	26.97	25.68	26.325		9.455	0.025	0.982821
experment 1	E14	GAPDH	23.5	23.41	23.455		β-TubIII	29.83	28.94	29.385	5.93		0.691667	0.619138
experment 2	E14	GAPDH	23.5	23.41	23.455		β-TubIII	28.45	28.87	28.66	5.205	5.23833	-0.0333333	1.02337	1	0.481528	0.27801
experment 3	E14	GAPDH	23.5	23.41	23.455		β-TubIII	28	28.07	28.035	4.58		-0.658333	1.57826
experment 1	E18	GAPDH	23.5	23.41	23.455		β-TubIII	24.18	24.74	24.46	1.005		-4.23333	18.8088
experment 2	E18	GAPDH	23.5	23.41	23.455		β-TubIII	24.04	24.02	24.03	0.575	0.79	-4.66333	25.3398	21.9121	3.26552	1.88535
experment 3	E18	GAPDH	23.5	23.41	23.455		β-TubIII							22.0743
experment 1	NB	GAPDH	23.5	23.41	23.455		β-TubIII	23.46	23.66	23.56	0.105		-5.13333	35.0984
experment 2	NB	GAPDH	23.5	23.41	23.455		β-TubIII	24.09	23.54	23.815	0.36	0.2325	-4.87833	29.412	32.1714	2.8432	1.64152
experment 3	NB	GAPDH	23.5	23.41	23.455		β-TubIII							32.2552
experment 1	Adult	GAPDH	23.5	23.41	23.455		β-TubIII	21.53	21.1	21.315	-2.14		-7.37833	166.379
experment 2	Adult	GAPDH	23.5	23.41	23.455		β-TubIII	20.6	20.95	20.775	-2.68	-2.41	-7.91833	241.911	201.789	37.7658	21.8041
experment 3	Adult	GAPDH	23.5	23.41	23.455		β-TubIII							204.145
experment 1	E14	GAPDH	23.5	23.41	23.455		Map2	24.02	24.645	24.3325	0.8775		0.966667	0.511687
experment 2	E14	GAPDH	23.5	23.41	23.455		Map2	22.26	22.72	22.49	-0.965	-0.0891667	-0.875833	1.83507	1	0.664643	0.383732
experment 3	E14	GAPDH	23.5	23.41	23.455		Map2	23.33	23.22	23.275	-0.18		-0.0908333	1.06499
experment 1	E18	GAPDH	23.5	23.41	23.455		Map2	20.36	20.46	20.41	-3.045		-2.95583	7.7588
experment 2	E18	GAPDH	23.5	23.41	23.455		Map2	19.68	19.56	19.62	-3.835	-3.44	-3.74583	13.4155	10.3291	2.82837	1.63296
experment 3	E18	GAPDH	23.5	23.41	23.455		Map2	19.8	19.75	19.775	-3.68			10.5872
experment 1	NB	GAPDH	23.5	23.41	23.455		Map2	17.32	17.21	17.265	-6.19		-6.10083	68.6331
experment 2	NB	GAPDH	23.5	23.41	23.455		Map2	17.23	17.32	17.275	-6.18	-6.185	-6.09083	68.1591	70.794	4.3077	2.48705
experment 3	NB	GAPDH	23.5	23.41	23.455		Map2	16.94	17.48	17.21	-6.245		-6.245	75.8459
experment 1	Adult	GAPDH	23.5	23.41	23.455		Map2	16.38	16.24	16.31	-7.145		-7.05583	133.051
experment 2	Adult	GAPDH	23.5	23.41	23.455		Map2	17.99	17.71	17.85	-5.605	-6.59	-5.51583	45.7542	90.562	47.5347	27.4442
experment 3	Adult	GAPDH	23.5	23.41	23.455		Map2	16.41	16.46	16.435	-7.02		-6.93083	122.008
