# Supplementary material for: Aging restricts the initial neural patterning potential of developing neural stem and progenitor cells in the adult brain
Source: Front Aging Neurosci. 2025 Jan 23;16:1498308. doi: 10.3389/fnagi.2024.1498308 (PMC11798963; doi:10.3389/fnagi.2024.1498308)
Supplement: Supplementary file 5 [file Table_5.xlsx]

## Sheet: Otx2
				CT1	CT2	Mean			CT1	CT2	Mean	ΔCT	Mean	ΔΔCT		Mean fold	SD	SEM
experment 1	E14	Neurosphere	GAPDH	18.13	18.28	18.205		Otx2	26.99	27.77	27.38	9.175		1.82	0.283221
experment 2	E14	Neurosphere	GAPDH	16.56	17.26	16.91		Otx2	27.57	26.11	26.84	9.93	9.51167	2.575	0.167822	0.224274	0.0581015	0.0335449
experment 3	E14	Neurosphere	GAPDH	18.49	18.45	18.47		Otx2	27.86	27.94	27.9	9.43		2.075	0.237336
experment 1	E14	Tissue	GAPDH	19.58	19.96	19.77		Otx2	26.9	26.96	26.93	7.16		-0.195	1.14472
experment 2	E14	Tissue	GAPDH	16.91	16.47	16.69		Otx2	23.47	24.17	23.82	7.13	7.355	-0.225	1.16878	1	0.23663	0.136619
experment 3	E14	Tissue	GAPDH	17.25	16.8	17.025		Otx2	24.5	25.1	24.8	7.775		0.42	0.747425
experment 1	E18	Neurosphere	GAPDH	18.59	18.37	18.48		Otx2	25.33	25.55	25.44	6.96		-3.53833	1.49485
experment 2	E18	Neurosphere	GAPDH	18.66	18.41	18.535		Otx2	24.35	24.83	24.59	6.055	6.57833	-4.44333	2.79917	1.94756	0.688371	0.397431
experment 3	E18	Neurosphere	GAPDH	17.43	17.35	17.39		Otx2	24.83	23.39	24.11	6.72		-3.77833	1.76541
experment 1	E18	Tissue	GAPDH	15.67	15.93	15.8		Otx2	26.07	26.03	26.05	10.25		-0.248333	1.02101
experment 2	E18	Tissue	GAPDH	15.31	15.79	15.55		Otx2	26.37	26.03	26.2	10.65	10.4983	0.151667	1.04972	1	0.0607993	0.0351025
experment 3	E18	Tissue	GAPDH	16.95	17.95	17.45		Otx2	28.33	27.76	28.045	10.595		0.0966667	0.933033
experment 1	NB	Neurosphere	GAPDH	18.54	18.73	18.635		Otx2	27.096	27.13	27.113	8.478		1.85633	0.276177
experment 2	NB	Neurosphere	GAPDH	18.28	19.66	18.97		Otx2	26.56	27.5	27.03	8.06	8.20267	1.43833	0.368993	0.33425	0.0528669	0.0305227
experment 3	NB	Neurosphere	GAPDH	16.29	16.74	16.515		Otx2	24.42	24.75	24.585	8.07		1.44833	0.366445
experment 1	NB	Tissue	GAPDH	18.53	18.18	18.355		Otx2	24.94	24.41	24.675	6.32		-0.301667	1.23257
experment 2	NB	Tissue	GAPDH	16.58	16.48	16.53		Otx2	23.23	23.21	23.22	6.69	6.62167	0.0683333	0.953739	1	0.197576	0.11407
experment 3	NB	Tissue	GAPDH	20.96	20.29	20.625		Otx2	27.83	27.13	27.48	6.855		0.233333	0.850667
experment 1	Adult	Neurosphere	GAPDH	18.01	18.1	18.055		Otx2	26.85	25.82	26.335	8.28		0.918333	0.52912
experment 2	Adult	Neurosphere	GAPDH	18.63	18.09	18.36		Otx2	27.4	26.91	27.155	8.795	9.10833	1.43333	0.370274	0.297989	0.19826	0.114465
experment 3	Adult	Neurosphere	GAPDH	16.94	16.8	16.87		Otx2	27.38	26.86	27.12	10.25		2.88833	0.135059
experment 1	Adult	Tissue	GAPDH	18.53	18.18	18.355		Otx2	25.94	25.58	25.76	7.405		0.0433333	0.97041
experment 2	Adult	Tissue	GAPDH	16.58	16.48	16.53		Otx2	24.42	23.83	24.125	7.595	7.36167	0.233333	0.850667	1	0.183727	0.106075
experment 3	Adult	Tissue	GAPDH	20.96	20.29	20.625		Otx2	27.46	27.96	27.71	7.085		-0.276667	1.21139

## Sheet: En1
				CT1	CT2	AvrgCT			CT1	CT2	AvrgCT	ΔCT	Avrg	ΔΔCT		Mean fold	SD	SEM
experment 1	E14	Neurosphere	GAPDH	18.13	18.28	18.205		En1	32.34	31.915	32.1275	13.9225		3.78917	0.0723348
experment 2	E14	Neurosphere	GAPDH	16.56	17.26	16.91		En1	30.83	30.92	30.875	13.965	13.9475	3.83167	0.070235	0.0710921	0.0010988	0.00063439
experment 3	E14	Neurosphere	GAPDH	18.49	18.45	18.47		EN1	31.94	32.91	32.425	13.955		3.82167	0.0707235
experment 1	E14	Tissue	GAPDH	19.58	19.96	19.77		En1	29.98	29.88	29.93	10.16		0.0266667	0.981686
experment 2	E14	Tissue	GAPDH	16.91	16.47	16.69		En1	27.35	26.2	26.775	10.085	10.1333	-0.0483333	1.03407	1	0.0293095	0.0169219
experment 3	E14	Tissue	GAPDH	17.25	16.8	17.025		EN1	27.13	27.23	27.18	10.155		0.0216667	0.985094
experment 1	E18	Neurosphere	GAPDH	18.59	18.37	18.48		En1	30.58	31.21	30.895	12.415		2.79333	0.144252
experment 2	E18	Neurosphere	GAPDH	18.66	18.41	18.535		En1	31.02	30.37	30.695	12.16	12.4867	2.53833	0.172141	0.137262	0.0341807	0.0197342
experment 3	E18	Neurosphere	GAPDH	17.43	17.35	17.39		EN1	30.43	30.12	30.275	12.885		3.26333	0.104145
experment 1	E18	Tissue	GAPDH	15.8	15.84	15.82		En1	25.67	25.71	25.69	9.87		0.248333	0.841868
experment 2	E18	Tissue	GAPDH	17.93	17.96	17.945		En1	27.73	27.88	27.805	9.86	9.62167	0.238333	0.847724	1	0.321255	0.185477
experment 3	E18	Tissue	GAPDH	15.94	15.66	15.8		EN1	24.92	24.95	24.935	9.135		-0.486667	1.4012
experment 1	NB	Neurosphere	GAPDH	18.54	18.73	18.635		En1	32.27	32.73	32.5	13.865		4.985	0.0315766
experment 2	NB	Neurosphere	GAPDH	18.28	19.66	18.97		En1	31.22	31.65	31.435	12.465	13.2467	3.585	0.0833312	0.0484733	0.0271396	0.015669
experment 3	NB	Neurosphere	GAPDH	16.29	16.74	16.515		EN1	29.92	29.93	29.925	13.41		4.53	0.0432847
experment 1	NB	Tissue	GAPDH	18.53	18.18	18.355		En1	26.48	27.86	27.17	8.815		-0.065	1.04608
experment 2	NB	Tissue	GAPDH	16.58	16.48	16.53		En1	24.92	25.81	25.365	8.835	8.88	-0.045	1.03168	1	0.0652328	0.0376622
experment 3	NB	Tissue	GAPDH	20.96	20.29	20.625		EN1	29.96	29.27	29.615	8.99		0.11	0.926588
experment 1	Adult	Neurosphere	GAPDH	18.01	18.1	18.055		En1	34.41	34.37	34.39	16.335		4.755	0.0370341
experment 2	Adult	Neurosphere	GAPDH	18.63	18.09	18.36		En1	34.08	35.66	34.87	16.51	16.4717	4.93	0.0328036	0.0336869	0.00290608	0.00167783
experment 3	Adult	Neurosphere	GAPDH	16.94	16.8	16.87		EN1	33.82	33.06	33.44	16.57		4.99	0.0314674
experment 1	Adult	Tissue	GAPDH	18.53	18.18	18.355		En1	29.95	29.86	29.905	11.55		-0.03	1.02101
experment 2	Adult	Tissue	GAPDH	16.58	16.48	16.53		En1	27.95	28.8	28.375	11.845	11.58	0.265	0.832199	1	0.172616	0.0996598
experment 3	Adult	Tissue	GAPDH	20.96	20.29	20.625		EN1	31.52	32.42	31.97	11.345		-0.235	1.17691

## Sheet: Hoxa1
				CT1	CT2	AvrgCT			CT1	CT2	AvrgCT	ΔCT	Avrg	ΔΔCT		Mean fold	SD	SEM
experment 1	E14	Neurosphere	GAPDH	18.13	18.28	18.205		Hoxa1	25.73	24.44	25.085	6.88		2.42833	0.18578
experment 2	E14	Neurosphere	GAPDH	16.56	17.26	16.91		Hoxa1	23.28	22.93	23.105	6.195	6.61833	1.74333	0.298679	0.222725	0.0616943	0.0356192
experment 3	E14	Neurosphere	GAPDH	18.49	18.45	18.47		Hoxa1	24.78	25.72	25.25	6.78		2.32833	0.199114
experment 1	E14	Tissue	GAPDH	19.58	19.96	19.77		Hoxa1	24.94	23.69	24.315	4.545		0.0933333	0.937354
experment 2	E14	Tissue	GAPDH	16.91	16.47	16.69		Hoxa1	20.88	21.24	21.06	4.37	4.45167	-0.0816667	1.05824	1	0.0607358	0.0350658
experment 3	E14	Tissue	GAPDH	17.25	16.8	17.025		Hoxa1	21.65	21.28	21.465	4.44		-0.0116667	1.00812
experment 1	E18	Neurosphere	GAPDH	18.59	18.37	18.48		Hoxa1	23.65	23.62	23.635	5.155		0.761667	0.589815
experment 2	E18	Neurosphere	GAPDH	18.66	18.41	18.535		Hoxa1	23.37	24.36	23.865	5.33	5.325	0.936667	0.522439	0.524252	0.0612165	0.0353433
experment 3	E18	Neurosphere	GAPDH	17.43	17.35	17.39		Hoxa1	22.49	23.27	22.88	5.49		1.09667	0.467596
experment 1	E18	Tissue	GAPDH	15.8	15.84	15.82		Hoxa1	19.81	20.85	20.33	4.51		0.116667	0.922316
experment 2	E18	Tissue	GAPDH	17.93	17.96	17.945		Hoxa1	22.92	22.3	22.61	4.665	4.39333	0.271667	0.828362	1	0.254675	0.147037
experment 3	E18	Tissue	GAPDH	15.94	15.66	15.8		Hoxa1	19.94	19.67	19.805	4.005		-0.388333	1.30888
experment 1	Neonate	Neurosphere	GAPDH	18.54	18.73	18.635		Hoxa1	27.8	27.11	27.455	8.82		2.42	0.186856
experment 2	Neonate	Neurosphere	GAPDH	18.28	19.66	18.97		Hoxa1	24.58	30.77	27.675	8.705	8.81333	2.305	0.202361	0.187722	0.0137454	0.00793593
experment 3	Neonate	Neurosphere	GAPDH	16.29	16.74	16.515		Hoxa1	24.69	26.17	25.43	8.915		2.515	0.174948
experment 1	Neonate	Tissue	GAPDH	17.03	17.25	17.14		Hoxa1	23.61	23.4	23.505	6.365		-0.035	1.02456
experment 2	Neonate	Tissue	GAPDH	18.51	18.47	18.49		Hoxa1	25.31	24.47	24.89	6.4	6.4	0	1	0.990801	0.0383547	0.0221441
experment 3	Neonate	Tissue	GAPDH	18.18	18.55	18.365		Hoxa1	24.98	24.7	24.84	6.475		0.075	0.949342
experment 1	Adult	Neurosphere	GAPDH	18.01	18.1	18.055		Hoxa1	26.2	26.43	26.315	8.26		-1.08667	2.12383
experment 2	Adult	Neurosphere	GAPDH	18.63	18.09	18.36		Hoxa1	26.76	26.43	26.595	8.235	8.37167	-1.11167	2.16095	1.96564	0.282115	0.162879
experment 3	Adult	Neurosphere	GAPDH	16.94	16.8	16.87		Hoxa1	26.14	24.84	25.49	8.62		-0.726667	1.65481
experment 1	Adult	Tissue	GAPDH	17.95	17.82	17.885		Hoxa1	27.99	27.14	27.565	9.68		0.333333	0.793701
experment 2	Adult	Tissue	GAPDH	17.95	16.93	17.44		Hoxa1	26.6	26.33	26.465	9.025	9.34667	-0.321667	1.24977	1	0.228172	0.131735
experment 3	Adult	Tissue	GAPDH	17.52	17.5	17.51		Hoxa1	30.96	22.73	26.845	9.335		-0.0116667	1.00812

## Sheet: Hoxc8
				CT1	CT2	AvrgCT			CT1	CT2	AvrgCT	ΔCT	Avrg	ΔΔCT		Mean fold	SD	SEM
experment 1	E14	Neurosphere	GAPDH	18.13	18.28	18.205		Hoxc8	31.17	31.52	31.345	13.14		1.38167	0.383775
experment 2	E14	Neurosphere	GAPDH	16.56	17.26	16.91		Hoxc8	29.32	29.9	29.61	12.7	12.92	0.941667	0.520631	0.446996	0.0967717	0.0558712
experment 3	E14	Neurosphere	GAPDH	18.49	18.45	18.47		Hoxc8	30.74	31.33	31.035	12.565		0.806667	0.571701
experment 1	E14	Tissue	GAPDH	19.58	19.96	19.77		Hoxc8	31.43	31.95	31.69	11.92		0.161667	0.893992
experment 2	E14	Tissue	GAPDH	16.91	16.47	16.69		Hoxc8	28.49	27.95	28.22	11.53	11.7583	-0.228333	1.17148	1.02337	0.196214	0.113284
experment 3	E14	Tissue	GAPDH	17.25	16.8	17.025		Hoxc8	29.31	28.39	28.85	11.825		0.0666667	0.954842
experment 1	E18	Neurosphere	GAPDH	18.59	18.37	18.48		Hoxc8	31.31	30.29	30.8	12.32		1.65833	0.316805
experment 2	E18	Neurosphere	GAPDH	18.66	18.41	18.535		Hoxc8	30.34	30.31	30.325	11.79	12.055	1.12833	0.457444	0.380684	0.0994468	0.0574156
experment 3	E18	Neurosphere	GAPDH	17.43	17.35	17.39		Hoxc8	28.22	29.69	28.955	11.565		0.903333	0.53465
experment 1	E18	Tissue	GAPDH	15.8	15.84	15.82		Hoxc8	26.6	25.72	26.16	10.34		-0.321667	1.24977
experment 2	E18	Tissue	GAPDH	17.93	17.96	17.945		Hoxc8	28.24	28.96	28.6	10.655	10.6617	-0.00666667	1.00463	1.12052	0.173341	0.100079
experment 3	E18	Tissue	GAPDH	15.94	15.66	15.8		Hoxc8	26.93	26.65	26.79	10.99		0.328333	0.796456
experment 1	NB	Neurosphere	GAPDH	18.54	18.73	18.635		Hoxc8	31.24	30.47	30.855	12.22		0.2525	0.839441
experment 2	NB	Neurosphere	GAPDH	18.28	19.66	18.97		Hoxc8	29.14	29.39	29.265	10.295	11.2575	-1.6725	3.18766	1.6358	1.66045	0.958659
experment 3	NB	Neurosphere	GAPDH	16.29	16.74	16.515		Hoxc8	27.31	28.11	27.71	11.195		-0.7725	1.70823
experment 1	NB	Tissue	GAPDH	17.03	17.25	17.14		Hoxc8	28.99	29.65	29.32	12.18		0.2125	0.86304
experment 2	NB	Tissue	GAPDH	18.18	18.55	18.365		Hoxc8	30.25	29.99	30.12	11.755	11.9675	-0.2125	1.15869	1	0.209059	0.1207
experment 3	NB	Tissue	GAPDH	18.18	18.55	18.365		Hoxc8	30.7	29.71	30.205	11.84		-0.1275	1.0924
experment 1	Adult	Neurosphere	GAPDH	18.01	18.1	18.055		Hoxc8	30.07	29.76	29.915	11.86		0.455	0.72951
experment 2	Adult	Neurosphere	GAPDH	18.63	18.09	18.36		Hoxc8	29.82	29.75	29.785	11.425	11.6425	0.02	0.986233	0.848214	0.18153	0.104807
experment 3	Adult	Neurosphere	GAPDH	16.94	16.8	16.87		Hoxc8	29.63	29.2	29.415	12.545		1.14	0.45376
experment 1	Adult	Tissue	GAPDH	17.95	17.82	17.885		Hoxc8	27.34	31.54	29.44	11.555		0.15	0.90125
experment 2	Adult	Tissue	GAPDH	17.95	16.93	17.44		Hoxc8	28.75	28.64	28.695	11.255	11.405	-0.15	1.10957	1	0.147304	0.0850459
experment 3	Adult	Tissue	GAPDH	17.52	17.5	17.51		Hoxc8	29.94	28.04	28.99	11.48		0.075	0.949342

## Sheet: Pax6
				CT1	CT2	AvrgCT			CT1	CT2	AvrgCT	ΔCT	Avrg	ΔΔCT		Mean fold	SD	SEM
experment 1	E14	Neurosphere	GAPDH	18.13	18.28	18.205		Pax6	27.43	28	27.715	9.51		4.12	0.0575117
experment 2	E14	Neurosphere	GAPDH	16.56	17.26	16.91		Pax6	26.13	26.28	26.205	9.295	9.43	3.905	0.0667541	0.0607909	0.00507085	0.00292766
experment 3	E14	Neurosphere	GAPDH	18.49	18.45	18.47		Pax6	27.82	28.09	27.955	9.485		4.095	0.058517
experment 1	E14	Tissue	GAPDH	19.58	19.96	19.77		Pax6	25.7	24.95	25.325	5.555		0.165	0.891929
experment 2	E14	Tissue	GAPDH	16.91	16.47	16.69		Pax6	21.86	22.39	22.125	5.435	5.39	0.045	0.96929	1	0.136138	0.0785991
experment 3	E14	Tissue	GAPDH	17.25	16.8	17.025		Pax6	22.22	22.19	22.205	5.18		-0.21	1.15669
experment 1	E18	Neurosphere	GAPDH	18.59	18.37	18.48		Pax6	26	26.86	26.43	7.95		2.68	0.156041
experment 2	E18	Neurosphere	GAPDH	18.66	18.41	18.535		Pax6	26.11	26.47	26.29	7.755	7.87167	2.485	0.178624	0.164748	0.0119745	0.00691347
experment 3	E18	Neurosphere	GAPDH	17.43	17.35	17.39		Pax6	26.19	24.41	25.3	7.91		2.64	0.160428
experment 1	E18	Tissue	GAPDH	15.8	15.84	15.82		Pax6	21	21.1	21.05	5.23		-0.04	1.02811
experment 2	E18	Tissue	GAPDH	17.93	17.96	17.945		Pax6	23.44	23.39	23.415	5.47	5.27	0.2	0.870551	1	0.124938	0.072133
experment 3	E18	Tissue	GAPDH	15.94	15.66	15.8		Pax6	20.89	20.93	20.91	5.11		-0.16	1.11729
experment 1	NB	Neurosphere	GAPDH	18.54	18.73	18.635		Pax6	27.46	26.95	27.205	8.57		0.901667	0.535268
experment 2	NB	Neurosphere	GAPDH	18.28	19.66	18.97		Pax6	28.19	27.67	27.93	8.96	8.605	1.29167	0.408479	0.522439	0.121882	0.0703686
experment 3	NB	Neurosphere	GAPDH	16.29	16.74	16.515		Pax6	25.21	24.39	24.8	8.285		0.616667	0.652176
experment 1	NB	Tissue	GAPDH	17.03	17.25	17.14		Pax6	25.04	24.85	24.945	7.805		0.136667	0.909618
experment 2	NB	Tissue	GAPDH	18.51	18.47	18.49		Pax6	26.07	25.64	25.855	7.365	7.66833	-0.303333	1.23399	1	0.192908	0.111376
experment 3	NB	Tissue	GAPDH	18.18	18.55	18.365		Pax6	26.95	25.45	26.2	7.835		0.166667	0.890899
experment 1	Adult	Neurosphere	GAPDH	18.01	18.1	18.055		Pax6	27.71	27.71	27.71	9.655		1.05167	0.482411
experment 2	Adult	Neurosphere	GAPDH	18.63	18.09	18.36		Pax6	27.34	27.97	27.655	9.295	9.46833	0.691667	0.619138	0.549046	0.0683915	0.0394859
experment 3	Adult	Neurosphere	GAPDH	16.94	16.8	16.87		Pax6	26.97	25.68	26.325	9.455		0.851667	0.554144
experment 1	Adult	Tissue	GAPDH	17.95	17.82	17.885		Pax6	26.41	26.41	26.41	8.525		-0.0783333	1.0558
experment 2	Adult	Tissue	GAPDH	17.95	16.93	17.44		Pax6	25.23	27.09	26.16	8.72	8.60333	0.116667	0.922316	1	0.0702308	0.0405478
experment 3	Adult	Tissue	GAPDH	17.52	17.5	17.51		Pax6	25.57	26.58	26.075	8.565		-0.0383333	1.02693

## Sheet: Olig2
				CT1	CT2	AvrgCT			CT1	CT2	AvrgCT	ΔCT	Avrg	ΔΔCT		Mean fold	SD	SEM
experment 1	E14	Neurosphere	GAPDH	18.13	18.28	18.205		Olig2	25.28	25.59	25.435	7.23		0.468333	0.722799
experment 2	E14	Neurosphere	GAPDH	16.56	17.26	16.91		Olig2	24.84	24.69	24.765	7.855	7.39833	1.09333	0.468677	0.643197	0.167769	0.0968616
experment 3	E14	Neurosphere	GAPDH	18.49	18.45	18.47		Olig2	25.21	25.95	25.58	7.11		0.348333	0.785491
experment 1	E14	Tissue	GAPDH	16.35	16.93	16.64		Olig2	23.35	23.46	23.405	6.765		0.00333333	0.997692
experment 2	E14	Tissue	GAPDH	16.28	17.32	16.8		Olig2	25.08	22.37	23.725	6.925	6.76167	0.163333	0.89296	1	0.114897	0.0663358
experment 3	E14	Tissue	GAPDH	15.67	15.42	15.545		Olig2	22.1	22.18	22.14	6.595		-0.166667	1.12246
experment 1	E18	Neurosphere	GAPDH	18.59	18.37	18.48		Olig2	25.95	25.63	25.79	7.31		-0.123333	1.08925
experment 2	E18	Neurosphere	GAPDH	18.66	18.41	18.535		Olig2	26.33	26.21	26.27	7.735	7.58333	0.301667	0.811315	0.90125	0.155778	0.0899382
experment 3	E18	Neurosphere	GAPDH	17.43	17.35	17.39		Olig2	25.07	25.12	25.095	7.705		0.271667	0.828362
experment 1	E18	Tissue	GAPDH	15.8	15.84	15.82		Olig2	23.29	23.49	23.39	7.57		0.136667	0.909618
experment 2	E18	Tissue	GAPDH	17.93	17.96	17.945		Olig2	25.42	25.8	25.61	7.665	7.43333	0.231667	0.85165	1	0.238611	0.137762
experment 3	E18	Tissue	GAPDH	15.94	15.66	15.8		Olig2	22.75	22.98	22.865	7.065		-0.368333	1.29086
experment 1	NB	Neurosphere	GAPDH	18.54	18.73	18.635		Olig2	26.18	26.38	26.28	7.645		1.21833	0.429779
experment 2	NB	Neurosphere	GAPDH	18.28	19.66	18.97		Olig2	26.66	26.17	26.415	7.445	7.86833	1.01833	0.493686	0.368142	0.134662	0.0777473
experment 3	NB	Neurosphere	GAPDH	16.29	16.74	16.515		Olig2	25.79	24.27	25.03	8.515		2.08833	0.235152
experment 1	NB	Tissue	GAPDH	18.53	18.18	18.355		Olig2	25.79	24.09	24.94	6.585		0.158333	0.89606
experment 2	NB	Tissue	GAPDH	16.58	16.48	16.53		Olig2	22.47	22.62	22.545	6.015	6.42667	-0.411667	1.33022	1	0.268669	0.155116
experment 3	NB	Tissue	GAPDH	20.96	20.29	20.625		Olig2	27.41	27.2	27.305	6.68		0.253333	0.838956
experment 1	Adult	Neurosphere	GAPDH	18.01	18.1	18.055		Olig2	29.09	28.53	28.81	10.755		1.07667	0.474123
experment 2	Adult	Neurosphere	GAPDH	18.63	18.09	18.36		Olig2	28.48	29.3	28.48	10.12	10.4717	0.441667	0.736284	0.577009	0.134856	0.0778593
experment 3	Adult	Neurosphere	GAPDH	16.94	16.8	16.87		Olig2	27.7	27.12	27.41	10.54		0.861667	0.550316
experment 1	Adult	Tissue	GAPDH	18.53	18.18	18.355		Olig2	29.61	26.96	28.285	9.93		0.251667	0.839926
experment 2	Adult	Tissue	GAPDH	16.58	16.48	16.53		Olig2	26.27	26.28	26.275	9.745	9.67833	0.0666667	0.954842	1	0.209808	0.121133
experment 3	Adult	Tissue	GAPDH	20.96	20.29	20.625		Olig2	29.99	29.98	29.985	9.36		-0.318333	1.24689

## Sheet: Nkx2.1
				CT1	CT2	AvrgCT			CT1	CT2	AvrgCT	ΔCT	Avrg	ΔΔCT		Mean fold	SD	SEM
experment 1	E14	Neurosphere	GAPDH	17.93	17.33	17.63		NKX2.1	31.79	30.98	31.385	13.755		4.52167	0.0435354
experment 2	E14	Neurosphere	GAPDH	16.56	17.26	16.91		NKX2.1	30.44	30.94	30.69	13.78	13.5383	4.54667	0.0427875	0.0505901	0.0152161	0.008785
experment 3	E14	Neurosphere	GAPDH	18.49	18.45	18.47		NKX2.1	31.41	31.69	31.55	13.08		3.84667	0.0695085
									31.69	31	31.345
experment 1	E14	Tissue	GAPDH	19.58	19.96	19.77		NKX2.1	28.97	28.61	28.79	9.02		-0.213333	1.15936
experment 2	E14	Tissue	GAPDH	16.91	16.47	16.69		NKX2.1	25.91	25.97	25.94	9.25	9.23333	0.0166667	0.988514	1	0.144273	0.083296
experment 3	E14	Tissue	GAPDH	17.25	16.8	17.025		NKX2.1	26.13	26.78	26.455	9.43		0.196667	0.872564
experment 1	E18	Neurosphere	GAPDH	18.59	18.37	18.48		NKX2.1	29.87	30.55	30.21	11.73		2.205	0.216885
experment 2	E18	Neurosphere	GAPDH	18.66	18.41	18.535		NKX2.1	30.29	29.94	30.115	11.58	11.6867	2.055	0.240649	0.223498	0.0146583	0.00846298
experment 3	E18	Neurosphere	GAPDH	17.43	17.35	17.39		NKX2.1	29.94	28.34	29.14	11.75		2.225	0.213899
experment 1	E18	Tissue	GAPDH	15.8	15.84	15.82		NKX2.1	25.32	25.35	25.335	9.515		-0.01	1.00696
experment 2	E18	Tissue	GAPDH	17.93	17.96	17.945		NKX2.1	27.5	27.31	27.405	9.46	9.525	-0.065	1.04608	1	0.0486648	0.0280966
experment 3	E18	Tissue	GAPDH	15.94	15.66	15.8		NKX2.1	24.52	26.28	25.4	9.6		0.075	0.949342
experment 1	NB	Neurosphere	GAPDH	18.54	18.73	18.635		NKX2.1	29.3	32.63	30.965	12.33		1.44	0.368567
experment 2	NB	Neurosphere	GAPDH	18.28	19.66	18.97		NKX2.1	31.12	31.57	31.345	12.375	12.26	1.485	0.357249	0.386891	0.044767	0.0258462
experment 3	NB	Neurosphere	GAPDH	16.29	16.74	16.515		NKX2.1	29	28.18	28.59	12.075		1.185	0.439825
experment 1	NB	Tissue	GAPDH	18.53	18.18	18.355		NKX2.1	29.95	29.73	29.84	11.485		0.595	0.662044
experment 2	NB	Tissue	GAPDH	16.58	16.48	16.53		NKX2.1	27.37	27.87	27.62	11.09	10.89	0.2	0.870551	1	0.568958	0.328488
experment 3	NB	Tissue	GAPDH	20.96	20.29	20.625		NKX2.1	30.65	30.79	30.72	10.095		-0.795	1.73508
experment 1	Adult	Neurosphere	GAPDH	18.01	18.1	18.055		NKX2.1				17.4		8.78667	0.00229579
experment 2	Adult	Neurosphere	GAPDH	18.63	18.09	18.36		NKX2.1		36	36	17.64	17.4	9.02667	0.00191736	0.0022748	0.000378432	0.000218488
experment 3	Adult	Neurosphere	GAPDH	16.94	16.8	16.87		NKX2.1		34.03	34.03	17.16		8.54667	0.00267422
experment 1	Adult	Tissue	GAPDH	18.7	18.94	18.82		NKX2.1	28.24	28.17	28.205	9.385		0.771667	0.58574
experment 2	Adult	Tissue	GAPDH	15.02	12.58	13.8		NKX2.1	21.8	22.36	22.08	8.28	8.61333	-0.333333	1.25992	1	0.419401	0.242142
experment 3	Adult	Tissue	GAPDH	20.65	20.62	20.635		NKX2.1	28.95	28.67	28.81	8.175		-0.438333	1.35504

## Sheet: Nkx6.1
				CT1	CT2	AvrgCT			CT1	CT2	AvrgCT	ΔCT	Avrg	ΔΔCT		Mean fold	SD	SEM
experment 1	E14	Neurosphere	GAPDH	18.13	18.28	18.205		Nkx6.1	25.9	26.89	26.395	8.19		1.75833	0.295589
experment 2	E14	Neurosphere	GAPDH	16.56	17.26	16.91		Nkx6.1	25.3	25.72	25.51	8.6	8.31333	2.16833	0.222468	0.27137	0.044809	0.0258705
experment 3	E14	Neurosphere	GAPDH	18.49	18.45	18.47		Nkx6.1	26.84	26.4	26.62	8.15		1.71833	0.3039
experment 1	E14	Tissue	GAPDH	19.58	19.96	19.77		Nkx6.1	26.13	26.95	26.54	6.77		0.338333	0.790955
experment 2	E14	Tissue	GAPDH	16.91	16.47	16.69		Nkx6.1	22.94	23.38	23.16	6.47	6.43167	0.0383333	0.973779	1	0.25697	0.148362
experment 3	E14	Tissue	GAPDH	17.25	16.8	17.025		Nkx6.1	23.22	22.94	23.08	6.055		-0.376667	1.29834
experment 1	E18	Neurosphere	GAPDH	18.59	18.37	18.48		Nkx6.1	22.35	23.46	22.905	4.425		-1.34333	2.53737
experment 2	E18	Neurosphere	GAPDH	18.66	18.41	18.535		Nkx6.1	22.96	23.22	23.09	4.555	4.55167	-1.21333	2.31873	2.32409	0.202085	0.116674
experment 3	E18	Neurosphere	GAPDH	17.43	17.35	17.39		Nkx6.1	22.11	22.02	22.065	4.675		-1.09333	2.13366
experment 1	E18	Tissue	GAPDH	15.8	15.84	15.82		Nkx6.1	21.39	21.28	21.335	5.515		-0.253333	1.19196
experment 2	E18	Tissue	GAPDH	17.93	17.96	17.945		Nkx6.1	23.79	23.9	23.845	5.9	5.76833	0.131667	0.912776	1	0.159384	0.0920206
experment 3	E18	Tissue	GAPDH	15.94	15.66	15.8		Nkx6.1	21.91	21.47	21.69	5.89		0.121667	0.919125
experment 1	NB	Neurosphere	GAPDH	18.54	18.73	18.635		Nkx6.1	26.18	26.38	26.28	7.645		-1.61	3.05252
experment 2	NB	Neurosphere	GAPDH	18.28	19.66	18.97		Nkx6.1	27.77	25.76	26.765	7.795	7.65833	-1.46	2.75108	3.02444	0.272184	0.157146
experment 3	NB	Neurosphere	GAPDH	16.29	16.74	16.515		Nkx6.1	24.89	23.21	24.05	7.535		-1.72	3.29436
experment 1	NB	Tissue	GAPDH	18.53	18.18	18.355		Nkx6.1	28.05	27.84	27.945	9.59		0.335	0.792784
experment 2	NB	Tissue	GAPDH	16.58	16.48	16.53		Nkx6.1	26.18	24.89	25.535	9.005	9.255	-0.25	1.18921	1	0.202254	0.116772
experment 3	NB	Tissue	GAPDH	20.96	20.29	20.625		Nkx6.1	30	29.59	29.795	9.17		-0.085	1.06069
experment 1	Adult	Neurosphere	GAPDH	18.01	18.1	18.055		Nkx6.1	25.34	25.15	25.245	7.19		-4.155	17.8147
experment 2	Adult	Neurosphere	GAPDH	18.63	18.09	18.36		Nkx6.1	25.42	25.12	25.27	6.91	7.58	-4.435	21.6306	13.595	7.85738	4.53646
experment 3	Adult	Neurosphere	GAPDH	16.94	16.8	16.87		Nkx6.1	25.75	25.27	25.51	8.64		-2.705	6.52058
experment 1	Adult	Tissue	GAPDH	17.95	17.82	17.885		Nkx6.1	28.27	29.97	29.12	11.235		-0.11	1.07923
experment 2	Adult	Tissue	GAPDH	17.95	16.93	17.44		Nkx6.1	28.38	29.64	29.01	11.57	11.345	0.225	0.855595	1	0.13021	0.0751767
experment 3	Adult	Tissue	GAPDH	17.52	17.5	17.51		Nkx6.1	27.82	29.66	28.74	11.23		-0.115	1.08298
																							Tissue 14	9.73
																							Tissue 18	8.2
																							Tissue (NB)	6.98
																							Tissue (A)	10.67
