# Supplementary material for: Aging restricts the initial neural patterning potential of developing neural stem and progenitor cells in the adult brain
Source: Front Aging Neurosci. 2025 Jan 23;16:1498308. doi: 10.3389/fnagi.2024.1498308 (PMC11798963; doi:10.3389/fnagi.2024.1498308)
Supplement: Supplementary file 6 [file Table_6.XLSX]

## Sheet: Embryo
				CT1	CT2	Mean			CT1	CT2	Mean	Mean	Δct	ΔΔct		Mean fold	SD	SEM
experment 1	E14	Passage 0	GAPDH	18.13	18.28	18.205		Otx2	27.85	26.77	27.31		9.105	-0.216667	1.16205
experment 2	E14	Passage 0	GAPDH	16.56	17.26	16.91		Otx2	26.57	26.11	26.34	9.32167	9.43	0.108333	0.927659	1	0.135323	0.0781288
experment 3	E14	Passage 0	GAPDH	18.49	18.45	18.47		Otx2	27.86	27.94	27.9		9.43	0.108333	0.927659
experment 1	E14	Passage 3	GAPDH	17.78	17.92	17.85		Otx2	25.95	24.89	25.42		7.57	-1.75167	3.36747
experment 2	E14	Passage 3	GAPDH	25.7	26.34	26.02		Otx2	33.42	33.6	33.51		7.49	-1.83167	3.55948	3.81055	0.672342	0.388177
experment 3	E14	Passage 3	GAPDH	18.49	18.45	18.47		Otx2	25.1	26.07	25.585		7.115	-2.20667	4.61608
experment 1	E14	Passage 7	GAPDH	18.17	18.96	18.565		Otx2	24.89	24.97	24.93		6.365	-2.95667	7.76328
experment 2	E14	Passage 7	GAPDH	18.67	18.11	18.39		Otx2	25.11	24.76	24.935		6.545	-2.77667	6.85267	6.7194	1.03256	0.59615
experment 3	E14	Passage 7	GAPDH	18.17	18.11	18.14		Otx2	24.95	24.95	24.95		6.81	-2.51167	5.70279
experment 1	E14	Passage 0	GAPDH	18.13	18.28	18.205		En1	32.34	31.915	32.1275		13.9225	-0.025	1.01748
experment 2	E14	Passage 0	GAPDH	16.56	17.26	16.91		En1	30.83	30.92	30.875	13.9475	13.965	0.0175	0.987943	1	0.0154559	0.0089235
experment 3	E14	Passage 0	GAPDH	18.49	18.45	18.47		En1	31.94	32.91	32.425		13.955	0.0075	0.994815
experment 1	E14	Passage 3	GAPDH	17.78	17.92	17.85		En1	27.25	28.07	27.66		9.81	-4.1375	17.6
experment 2	E14	Passage 3	GAPDH	25.7	26.34	26.02		En1	34.83	36.92	35.875		9.855	-4.0925	17.0595	17.4179	0.312057	0.180166
experment 3	E14	Passage 3	GAPDH	18.49	18.45	18.47		En1	28.68	27.88	28.28		9.81	-4.1375	17.6
experment 1	E14	Passage 7	GAPDH	18.17	18.96	18.565		En1	31.34	28.98	30.16		11.595	-2.3525	5.10708
experment 2	E14	Passage 7	GAPDH	18.67	18.11	18.39		En1	29.83	29.62	29.725		11.335	-2.6125	6.11563	5.1724	0.847951	0.489565
experment 3	E14	Passage 7	GAPDH	18.17	18.11	18.14		En1	29.92	29.96	29.94		11.8	-2.1475	4.43059
experment 1	E14	Passage 0	GAPDH	18.13	18.28	18.205		Hoxa1	24.73	24.44	24.585		6.38	0.095	0.936272
experment 2	E14	Passage 0	GAPDH	16.56	17.26	16.91		Hoxa1	23.28	22.93	23.105	6.285	6.195	-0.09	1.06437	1	0.0640748	0.0369936
experment 3	E14	Passage 0	GAPDH	18.49	18.45	18.47		Hoxa1	24.78	24.72	24.75		6.28	-0.005	1.00347
experment 1	E14	Passage 3	GAPDH	17.78	17.92	17.85		Hoxa1	24.49	25.33	24.91		7.06	0.775	0.584389
experment 2	E14	Passage 3	GAPDH	25.7	26.34	26.02		Hoxa1	32.17	33.2	32.685		6.665	0.38	0.768438	0.709562	0.114885	0.0663291
experment 3	E14	Passage 3	GAPDH	18.49	18.45	18.47		Hoxa1	25.73	24.44	25.085		6.615	0.33	0.795536
experment 1	E14	Passage 7	GAPDH	18.17	18.96	18.565		Hoxa1	24.29	24.56	24.425		5.86	-0.425	1.34257
experment 2	E14	Passage 7	GAPDH	18.67	18.11	18.39		Hoxa1	24.1	23.95	24.025		5.635	-0.65	1.56917	1.5351	0.18865	0.108917
experment 3	E14	Passage 7	GAPDH	18.17	18.11	18.14		Hoxa1	23.25	24.04	23.645		5.505	-0.78	1.71713
experment 1	E14	Passage 0	GAPDH	18.13	18.28	18.205		Hoxc8	30.17	30.52	30.345		12.14	0.211667	0.863539
experment 2	E14	Passage 0	GAPDH	16.56	17.26	16.91		Hoxc8	28.32	28.9	28.61	11.9283	11.7	-0.228333	1.17148	1	0.154878	0.089419
experment 3	E14	Passage 0	GAPDH	16.06	16.95	16.505		Hoxc8	28.2	28.7	28.45		11.945	0.0166667	0.988514
experment 1	E14	Passage 3	GAPDH	17.78	17.92	17.85		Hoxc8	27.92	28.76	28.34		10.49	-1.43833	2.71008
experment 2	E14	Passage 3	GAPDH	25.7	26.34	18.16		Hoxc8	29.45	28.55	29		10.84	-1.08833	2.12628	2.71008	0.665547	0.384254
experment 3	E14	Passage 3	GAPDH	18.49	18.45	18.47		Hoxc8	28.32	28.9	28.61		10.14	-1.78833	3.45416
experment 1	E14	Passage 7	GAPDH	18.17	18.96	18.565		Hoxc8	30.11	30.2	30.155		11.59	-0.338333	1.2643
experment 2	E14	Passage 7	GAPDH	18.67	18.11	18.39		Hoxc8	30.96	29.41	30.185		11.795	-0.133333	1.09682	1.25847	0.170231	0.0982829
experment 3	E14	Passage 7	GAPDH	18.17	18.11	18.14		Hoxc8	29.11	29.98	29.545		11.405	-0.523333	1.43727
experment 1	E14	Passage 0	GAPDH	18.13	18.28	18.205		Pax6	27.43	28	27.715		9.51	0.08	0.946058
experment 2	E14	Passage 0	GAPDH	16.56	17.26	16.91		Pax6	26.13	26.28	26.205	9.43	9.295	-0.135	1.09809	1	0.0834146	0.0481594
experment 3	E14	Passage 0	GAPDH	18.49	18.45	18.47		Pax6	27.82	28.09	27.955		9.485	0.055	0.962594
experment 1	E14	Passage 3	GAPDH	17.78	17.92	17.85		Pax6	24.72	25.04	24.88		7.03	-2.4	5.27803
experment 2	E14	Passage 3	GAPDH	25.7	26.34	26.02		Pax6	33.59	32.81	33.2		7.18	-2.25	4.75683	4.58949	0.722438	0.4171
experment 3	E14	Passage 3	GAPDH	18.49	18.45	18.47		Pax6	25.82	26.09	25.955		7.485	-1.945	3.85038
experment 1	E14	Passage 7	GAPDH	18.17	18.96	18.565		Pax6	23.71	23.41	23.56		4.995	-4.435	21.6306
experment 2	E14	Passage 7	GAPDH	18.67	18.11	18.39		Pax6	22.93	23.14	23.035		4.645	-4.785	27.5695	23.7798	3.19683	1.84569
experment 3	E14	Passage 7	GAPDH	18.17	18.11	18.14		Pax6	23.15	23	23.075		4.935	-4.495	22.5491
experment 1	E14	Passage 0	GAPDH	18.13	18.28	18.205		Olig2	25.28	25.59	25.435		7.23	-0.085	1.06069
experment 2	E14	Passage 0	GAPDH	16.56	17.26	16.91		Olig2	24.34	24.69	24.515	7.315	7.605	0.29	0.817902	1	0.172959	0.099858
experment 3	E14	Passage 0	GAPDH	18.49	18.45	18.47		Olig2	25.21	25.95	25.58		7.11	-0.205	1.15269
experment 1	E14	Passage 3	GAPDH	17.78	17.92	17.85		Olig2	22.53	22.65	22.59		4.74	-2.575	5.95871
experment 2	E14	Passage 3	GAPDH	25.7	26.34	26.02		Olig2	30.9	30.64	30.77		4.75	-2.565	5.91755	6.12623	0.336906	0.194513
experment 3	E14	Passage 3	GAPDH	18.49	18.45	18.47		Olig2	23.21	22.95	23.08		4.61	-2.705	6.52058
experment 1	E14	Passage 7	GAPDH	18.17	18.96	18.565		Olig2	21.92	21.46	21.69		3.125	-4.19	18.2522
experment 2	E14	Passage 7	GAPDH	18.67	18.11	18.39		Olig2	22.05	20.98	21.515		3.125	-4.19	18.2522	17.9802	0.464245	0.268032
experment 3	E14	Passage 7	GAPDH	18.17	18.11	18.14		Olig2	21.7	20.96	21.33		3.19	-4.125	17.4481
experment 1	E14	Passage 0	GAPDH	17.93	17.33	17.63		Nkx2.1	30.79	30.38	30.585		12.955	-0.2	1.1487
experment 2	E14	Passage 0	GAPDH	16.56	17.26	16.91		Nkx2.1	30.44	30.24	30.34	13.155	13.43	0.275	0.82645	1	0.16554	0.0955747
experment 3	E14	Passage 0	GAPDH	18.49	18.45	18.47		Nkx2.1	31.41	31.69	31.55		13.08	-0.075	1.05336
experment 1	E14	Passage 3	GAPDH	17.78	17.92	17.85		Nkx2.1	29.18	29.28	29.23		11.38	-1.775	3.42238
experment 2	E14	Passage 3	GAPDH	22.7	21.34	22.02		Nkx2.1	32.25	33.18	32.715		10.695	-2.46	5.50217	4.74037	1.24782	0.720429
experment 3	E14	Passage 3	GAPDH	18.49	18.45	18.47		Nkx2.1	32.35	25.9	29.125		10.655	-2.5	5.65685
experment 1	E14	Passage 7	GAPDH	18.17	18.96	18.565		Nkx2.1	28.13	28.6	28.365		9.8	-3.355	10.2319
experment 2	E14	Passage 7	GAPDH	18.67	18.11	18.39		Nkx2.1	27.95	27.76	27.855		9.465	-3.69	12.9063	11.7533	1.40133	0.809061
experment 3	E14	Passage 7	GAPDH	18.17	18.11	18.14		Nkx2.1	27.11	28.24	27.675		9.535	-3.62	12.295
experment 1	E14	Passage 0	GAPDH	18.13	18.28	18.205		Nkx6.1	25.9	26.89	26.395		8.19	-0.123333	1.08925
experment 2	E14	Passage 0	GAPDH	16.56	17.26	16.91		Nkx6.1	25.3	25.72	25.51	8.31333	8.6	0.286667	0.819794	1	0.165121	0.0953328
experment 3	E14	Passage 0	GAPDH	18.49	18.45	18.47		Nkx6.1	26.84	26.4	26.62		8.15	-0.163333	1.11987
experment 1	E14	Passage 3	GAPDH	17.78	17.92	17.85		Nkx6.1	24.89	23.94	24.415		6.565	-1.74833	3.3597
experment 2	E14	Passage 3	GAPDH	25.7	26.34	26.02		Nkx6.1	33.96	31.95	32.955		6.935	-1.37833	2.59968	2.68515	0.581827	0.335918
experment 3	E14	Passage 3	GAPDH	18.49	18.45	18.47		Nkx6.1	25.23	26.04	25.635		7.165	-1.14833	2.21658
experment 1	E14	Passage 7	GAPDH	18.17	18.96	18.565		Nkx6.1	23.12	23.25	23.185		4.62	-3.69333	12.9361
experment 2	E14	Passage 7	GAPDH	18.67	18.11	18.39		Nkx6.1	23.2	22.95	23.075		4.685	-3.62833	12.3662	12.8171	0.410194	0.236826
experment 3	E14	Passage 7	GAPDH	18.17	18.11	18.14		Nkx6.1	22.84	22.63	22.735		4.595	-3.71833	13.1622

## Sheet: Adult
				CT1	CT2	Mean			CT1	CT2	Mean	Δct	Mean	ΔΔct		Mean fold	SD	SEM
experment 1	Adult	Passage 0	GAPDH	24.97	27.95	26.46		Otx2	28.01	29.23	28.62	2.16		-0.173333	1.12766
experment 2	Adult	Passage 0	GAPDH	26.44	26.1	26.27		Otx2	29.14	28.38	28.76	2.49	2.33333	0.156667	0.897095	1	0.116103	0.0670322
experment 3	Adult	Passage 0	GAPDH	15.98	16.48	16.23		Otx2	18.42	18.74	18.58	2.35		0.0166667	0.988514
experment 1	Adult	Passage 3	GAPDH	19.95	20.56	20.255		Otx2	28.96	28.25	28.605	8.35		6.01667	0.0154455
experment 2	Adult	Passage 3	GAPDH	18.97	19.6	19.285		Otx2	26.89	27.32	27.105	7.82	8.10167	5.48667	0.0223023	0.0183467	0.00347161	0.00200434
experment 3	Adult	Passage 3	GAPDH	18.15	18.25	18.2		Otx2	25.85	26.82	26.335	8.135		5.80167	0.0179277
experment 1	Adult	Passage 7	GAPDH	17.45	17.35	17.4		Otx2	27.34	28.94	28.14	10.74		8.40667	0.00294674
experment 2	Adult	Passage 7	GAPDH	19.94	20.07	20.005		Otx2	30.16	30.69	30.425	10.42	10.4583	8.08667	0.0036785	0.00358205	0.000648572	0.000374453
experment 3	Adult	Passage 7	GAPDH	16.49	16.54	16.515		Otx2	27.42	26.04	26.73	10.215		7.88167	0.00424016
experment 1	Adult	Passage 0	GAPDH	24.97	27.95	26.46		En1	30.94	29.72	30.33	3.87		-0.326667	1.25411
experment 2	Adult	Passage 0	GAPDH	26.44	26.1	26.27		En1	30.94	30.52	30.73	4.46	4.19667	0.263333	0.833161	1	0.216331	0.124899
experment 3	Adult	Passage 0	GAPDH	16.58	16.48	16.53		En1	20.78	20.8	20.79	4.26		0.0633333	0.95705
experment 1	Adult	Passage 3	GAPDH	19.95	20.56	20.255		En1	30.45	31.67	31.06	10.805		6.60833	0.0102493
experment 2	Adult	Passage 3	GAPDH	18.97	19.6	19.285		En1	30.28	28.96	29.62	10.335	10.0783	6.13833	0.0141964	0.0169606	0.0124599	0.00719375
experment 3	Adult	Passage 3	GAPDH	19.94	20.07	20.005		En1	28.23	29.97	29.1	9.095		4.89833	0.0335316
experment 1	Adult	Passage 7	GAPDH	17.45	17.35	17.4		En1	28.69	29.55	29.12	11.72		7.52333	0.00543564
experment 2	Adult	Passage 7	GAPDH	18.63	18.09	18.36		En1	30.08	31.66	30.87	12.51	12.3267	8.31333	0.00314367	0.00356965	0.00148206	0.000855666
experment 3	Adult	Passage 7	GAPDH	16.94	16.8	16.87		En1	30.18	29.06	29.62	12.75		8.55333	0.00266189
experment 1	Adult	Passage 0	GAPDH	24.97	27.95	26.46		Hoxa1	33.29	33.94	33.615	7.155		-0.118333	1.08548
experment 2	Adult	Passage 0	GAPDH	26.44	26.1	26.27		Hoxa1	32.98	33.57	33.275	7.005	7.27333	-0.268333	1.20442	1	0.227339	0.131254
experment 3	Adult	Passage 0	GAPDH	18.01	18.1	18.055		Hoxa1	25.2	26.23	25.715	7.66		0.386667	0.764895
experment 1	Adult	Passage 3	GAPDH	19.95	20.56	20.255		Hoxa1	30.79	31.94	31.365	11.11		3.83667	0.069992
experment 2	Adult	Passage 3	GAPDH	17.45	17.35	17.4		Hoxa1	28.42	27.63	28.025	10.625	11.105	3.35167	0.0979598	0.070235	0.0238409	0.0137645
experment 3	Adult	Passage 3	GAPDH	17.95	17.82	17.885		Hoxa1	27.99	30.94	29.465	11.58		4.30667	0.0505317
experment 1	Adult	Passage 7	GAPDH	20.96	20.29	20.625		Hoxa1	33.9	33.49	33.695	13.07		5.79667	0.0179899
experment 2	Adult	Passage 7	GAPDH	19.94	20.07	20.005		Hoxa1	33.93	32.78	33.355	13.35	13.33	6.07667	0.0148163	0.0150232	0.00265288	0.00153164
experment 3	Adult	Passage 7	GAPDH	18.97	19.6	19.285		Hoxa1	32.92	32.79	32.855	13.57		6.29667	0.0127208
experment 1	Adult	Passage 0	GAPDH	18.63	18.09	18.36		Hoxc8	26.96	25.35	26.155	7.795		0.351667	0.783678
experment 2	Adult	Passage 0	GAPDH	26.44	26.1	26.27		Hoxc8	33.09	33.67	33.38	7.11	7.44333	-0.333333	1.25992	1	0.238178	0.137512
experment 3	Adult	Passage 0	GAPDH	18.63	18.09	18.36		Hoxc8	25.82	25.75	25.785	7.425		-0.0183333	1.01279
experment 1	Adult	Passage 3	GAPDH	19.95	20.56	20.255		Hoxc8	29.98	28.72	29.35	9.095		1.65167	0.318272
experment 2	Adult	Passage 3	GAPDH	18.97	19.6	19.285		Hoxc8	29.13	28.69	28.91	9.625	9.46333	2.18167	0.220421	0.246558	0.0585465	0.0338018
experment 3	Adult	Passage 3	GAPDH	16.4	16.5	16.45		Hoxc8	26.29	25.95	26.12	9.67		2.22667	0.213652
experment 1	Adult	Passage 7	GAPDH	17.45	17.35	17.4		Hoxc8	28.59	34.96	31.775	14.375		6.93167	0.00819144
experment 2	Adult	Passage 7	GAPDH	19.94	20.07	20.005		Hoxc8	33.95	34.86	34.405	14.4	14.585	6.95667	0.00805072	0.00708181	0.00158087	0.000912718
experment 3	Adult	Passage 7	GAPDH	18.13	18.28	18.205		Hoxc8	33.17	33.2	33.185	14.98		7.53667	0.00538564
experment 1	Adult	Passage 0	GAPDH	18.01	18.1	18.055		Pax6	26.01	26.71	26.36	8.305		0.136667	0.909618
experment 2	Adult	Passage 0	GAPDH	17.45	17.35	17.4		Pax6	25.28	25.91	25.595	8.195	8.16833	0.0266667	0.981686	1	0.106845	0.0616871
experment 3	Adult	Passage 0	GAPDH	16.94	16.8	16.87		Pax6	25.07	24.68	24.875	8.005		-0.163333	1.11987
experment 1	Adult	Passage 3	GAPDH	19.95	20.56	20.255		Pax6	28.77	28.94	28.855	8.6		0.431667	0.741405
experment 2	Adult	Passage 3	GAPDH	18.97	19.6	19.285		Pax6	26.22	29.49	27.855	8.57	8.82167	0.401667	0.756983	0.63581	0.168317	0.0971779
experment 3	Adult	Passage 3	GAPDH	18.63	18.09	18.36		Pax6	27.34	27.97	27.655	9.295		1.12667	0.457973
experment 1	Adult	Passage 7	GAPDH	18.01	18.1	18.055		Pax6	30.4	30.1	30.25	12.195		4.02667	0.0613554
experment 2	Adult	Passage 7	GAPDH	19.94	20.07	20.005		Pax6	32.98	31.94	32.46	12.455	12.5417	4.28667	0.0512371	0.0482498	0.0129061	0.00745132
experment 3	Adult	Passage 7	GAPDH	18.53	18.18	18.355		Pax6	30.73	31.93	31.33	12.975		4.80667	0.0357313
experment 1	Adult	Passage 0	GAPDH	24.97	27.95	26.46		Olig2	31.75	32.95	32.35	5.89		0.136667	0.909618
experment 2	Adult	Passage 0	GAPDH	17.45	17.35	17.4		Olig2	23.53	22.97	23.25	5.85	5.75333	0.0966667	0.935191	1	0.14671	0.0847033
experment 3	Adult	Passage 0	GAPDH	19.95	20.56	20.255		Olig2	25.77	25.78	25.775	5.52		-0.233333	1.17555
experment 1	Adult	Passage 3	GAPDH	18.97	19.6	19.285		Olig2	29.17	29.29	29.23	9.945		4.19167	0.0547246
experment 2	Adult	Passage 3	GAPDH	17.86	17.66	17.76		Olig2	28.09	28.45	28.27	10.51	10.1617	4.75667	0.0369914	0.0470933	0.00946478	0.00546449
experment 3	Adult	Passage 3	GAPDH	18.63	18.09	18.36		Olig2	27.48	29.3	28.39	10.03		4.27667	0.0515935
experment 1	Adult	Passage 7	GAPDH	19.94	20.07	20.005		Olig2	34.15	35.25	34.7	14.695		8.94167	0.00203372
experment 2	Adult	Passage 7	GAPDH	15.58	16.4	15.99		Olig2	30.87	30.21	30.54	14.55	14.5317	8.79667	0.00224874	0.0022775	0.000276857	0.000159844
experment 3	Adult	Passage 7	GAPDH	17.14	16.98	17.06		Olig2	31.7	31.12	31.41	14.35		8.59667	0.00258313
experment 1	Adult	Passage 0	GAPDH	18.01	18.1	18.055		Nkx2.1	35.25	35.36	35.305	17.25		-0.02	1.01396
experment 2	Adult	Passage 0	GAPDH	18.63	18.09	18.36		Nkx2.1	35.48	35.8	35.64	17.28	17.27	0.01	0.993092	1.00463	0.0106197	0.0061313
experment 3	Adult	Passage 0	GAPDH	16.94	16.8	16.87		Nkx2.1	34.19	34.13	34.03	17.26		-0.01	1.00696
experment 1	Adult	Passage 3	GAPDH	19.95	20.56	20.255		Nkx2.1	31.89	31.83	31.86	11.605		-5.665	50.7382
experment 2	Adult	Passage 3	GAPDH	17.45	17.35	17.4		Nkx2.1	27.68	30.33	29.005	11.605	11.4333	-5.665	50.7382	57.1494	12.5668	7.25546
experment 3	Adult	Passage 3	GAPDH	19.94	20.07	20.005		Nkx2.1	31.31	30.88	31.095	11.09		-6.18	72.5046
experment 1	Adult	Passage 7	GAPDH	18.97	19.6	19.285		Nkx2.1	30.27	28.11	29.19	9.905		-7.365	164.849
experment 2	Adult	Passage 7	GAPDH	16.95	17.93	17.44		Nkx2.1	26.84	27.21	27.025	9.585	9.675	-7.685	205.786	193.34	25.9845	15.0022
experment 3	Adult	Passage 7	GAPDH	18.21	17.55	17.88		Nkx2.1	27.2	27.63	27.415	9.535		-7.735	213.043
experment 1	Adult	Passage 0	GAPDH	18.01	18.1	18.055		Nkx6.1	25.34	25.15	25.245	7.19		-0.315	1.24401
experment 2	Adult	Passage 0	GAPDH	26.44	26.1	26.27		Nkx6.1	33.09	34.94	34.015	7.745	7.505	0.24	0.846745	1	0.206227	0.119065
experment 3	Adult	Passage 0	GAPDH	17.86	17.66	17.76		Nkx6.1	25.5	25.18	25.34	7.58		0.075	0.949342
experment 1	Adult	Passage 3	GAPDH	19.95	19.56	19.755		Nkx6.1	26.94	27.35	27.145	7.39		-0.115	1.08298
experment 2	Adult	Passage 3	GAPDH	17.45	17.35	17.4		Nkx6.1	24.39	23.84	24.115	6.715	6.765	-0.79	1.72907	1.67018	0.703279	0.406038
experment 3	Adult	Passage 3	GAPDH	19.94	20.07	20.005		Nkx6.1	26.41	25.98	26.195	6.19		-1.315	2.48802
experment 1	Adult	Passage 7	GAPDH	18.97	19.6	19.285		Nkx6.1	29.84	29.86	29.85	10.565		3.06	0.119908
experment 2	Adult	Passage 7	GAPDH	16.95	17.93	17.44		Nkx6.1	28.38	28.04	28.21	10.77	10.7317	3.265	0.104025	0.106826	0.0114277	0.00659778
experment 3	Adult	Passage 7	GAPDH	18.21	17.55	17.88		Nkx6.1	29.82	27.66	28.74	10.86		3.355	0.0977337
