# Supplementary material for: Aging restricts the initial neural patterning potential of developing neural stem and progenitor cells in the adult brain
Source: Front Aging Neurosci. 2025 Jan 23;16:1498308. doi: 10.3389/fnagi.2024.1498308 (PMC11798963; doi:10.3389/fnagi.2024.1498308)
Supplement: Supplementary file 7 [file Table_7.XLSX]

## Sheet: Figure 8E
				CT1	CT2	Mean			CT1	CT2	Mean	ΔCT	Mean	ΔΔCT		Mean fold	SD	SEM
experience 1	suspension		GAPDH	17.78	17.92	17.85		Pax6	24.72	25.04	24.88	7.03		-0.201667	1.15003
experience 2	suspension		GAPDH	25.7	26.34	26.02		Pax6	28.59	36.81	32.7	6.68	7.23167	-0.551667	1.46578	1	0.441788	0.255066
experience 3	suspension		GAPDH	18.49	18.45	18.47		Pax6	26.82	26.09	26.455	7.985		0.753333	0.593231
experience 1	attached		GAPDH	17.45	17.5	17.475		Pax6	25.74	25.94	25.84	8.365		1.13333	0.455861
experience 2	attached		GAPDH	17.64	17.42	17.53		Pax6	26.92	25.84	26.38	8.85	8.82667	1.61833	0.325712	0.331022	0.106717	0.061613
experience 3	attached		GAPDH	17.33	17.64	17.485		Pax6	26.96	26.54	26.75	9.265		2.03333	0.24429
experience 1	suspension		GAPDH	23.5	23.41	23.5		Nestin	24.53	23.95	24.24	0.74		0.1375	0.909093
experience 2	suspension		GAPDH	18.07	18.15	18.07		Nestin	17.51	19.45	18.48	0.41	0.6025	-0.1925	1.14274	1.00173	0.126921	0.0732781
experience 3	suspension		GAPDH	20.785	20.78	20.785		Nestin	21.62	21.25	21.435	0.65		0.0475	0.967612
experience 1	attached		GAPDH	23.93	23.78	23.93		Nestin	21.45	21.52	21.485	0.13		-0.4725	1.38751
experience 2	attached		GAPDH	18.11	17.94	18.11		Nestin	21.18	20.71	20.945	2.92	1.525	2.3175	0.200615	0.527594	0.165433	0.0955125
experience 3	attached		GAPDH	21.02	20.86	21.02		Nestin	22.315	22.615	22.465	1.525		0.9225	0.527594

## Sheet: Figure 8F
				CT1	CT2	Mean			CT1	CT2	Mean	ΔCT	Mean	ΔΔCT		Mean fold	SD	SEM
experience 1	suspension		GAPDH	23.93	23.78	23.855		Map2	29.83	28.94	29.385	5.53		-0.151667	1.11085
experience 2	suspension		GAPDH	18.11	17.94	18.025		Map2	23.66	23.94	23.8	5.775	5.68167	-0.151667	1.11085	1.05824	0.0868791	0.0501597
experience 3	suspension		GAPDH	21.02	20.86	20.94		Map2	26.5	26.86	26.68	5.74		0.0583333	0.960373
experience 1	attached		GAPDH	23.5	23.41	23.455		Map2	25.95	25.62	25.95	2.495		-3.18667	9.10505
experience 2	attached		GAPDH	18.07	19.15	18.61		Map2	21.09	21.21	21.09	2.48	2.6475	-3.20167	9.20021	8.19172	1.49638	0.863933
experience 3	attached		GAPDH	20.785	21.28	21.0325		Map2	24	24.5	24	2.9675		-2.71417	6.56214
experience 1	suspension		GAPDH	23.93	23.78	23.855		Tub3	26.44	27.24	26.84	2.985		-0.38	1.30134
experience 2	suspension		GAPDH	18.11	17.94	18.025		Tub3	21.6	22.05	21.825	3.8	3.365	0.435	0.739694	1	0.281024	0.162249
experience 3	suspension		GAPDH	21.02	20.86	20.94		Tub3	23.98	24.52	24.25	3.31		-0.055	1.03886
experience 1	attached		GAPDH	23.5	23.41	23.455		Tub3	24.38	25.24	24.81	1.355		-2.01	4.02782
experience 2	attached		GAPDH	18.07	18.15	18.11		Tub3	19.99	19.71	19.85	1.74	1.5475	-1.625	3.08442	3.5247	0.472049	0.272538
experience 3	attached		GAPDH	20.785	20.78	20.7825		Tub3	22.185	22.475	22.33	1.5475		-1.8175	3.5247

## Sheet: Figure 8G
				CT1	CT2	Mean			CT1	CT2	Mean	ΔCT	Mean	ΔΔCT		Mean fold	SD	SEM
experience 1	suspension		GAPDH	17.78	17.92	17.85		Otx2	24.95	24.89	24.92	7.07		0.128333	0.914888
experience 2	suspension		GAPDH	25.7	26.34	26.02		Otx2	32.62	32.7	32.66	6.64	6.94167	-0.301667	1.23257	1	0.192038	0.110873
experience 3	suspension		GAPDH	18.49	18.45	18.47		Otx2	25.1	26.07	25.585	7.115		0.173333	0.886791
experience 1	attached		GAPDH	17.45	17.5	17.475		Otx2	25.57	25.74	25.655	8.18		1.23833	0.423862
experience 2	attached		GAPDH	17.64	17.42	17.53		Otx2	27.8	26.5	27.15	9.62	8.905	2.67833	0.156222	0.256435	0.13537	0.0781559
experience 3	attached		GAPDH	17.33	17.64	17.485		Otx2	26.68	26.12	26.4	8.915		1.97333	0.254664
experience 1	suspension		GAPDH	17.78	17.92	17.85		EN1	27.25	28.07	27.66	9.81		-0.0983333	1.07054
experience 2	suspension		GAPDH	20.7	20.34	20.52		EN1	30.83	30.42	30.625	10.105	9.90833	0.196667	0.872564	1	0.114299	0.0659906
experience 3	suspension		GAPDH	18.49	18.45	18.47		EN1	28.68	27.88	28.28	9.81		-0.0983333	1.07054
experience 1	attached		GAPDH	17.45	17.5	17.475		EN1	28.04	30.96	29.5	12.025		2.11667	0.0969466
experience 2	attached		GAPDH	17.64	17.42	17.53		EN1	28.17	29.98	29.075	11.545	12.515	1.63667	0.135216	0.0690284	0.0559092	0.0322792
experience 3	attached		GAPDH	17.33	17.64	17.485		EN1	31.46	31.46	31.46	13.975		4.06667	0.0250913
experience 1	suspension		GAPDH	17.78	17.92	17.85		Hoxa1	25.49	25.33	25.41		7.56	0.613333	0.653685
experience 2	suspension		GAPDH	25.7	26.34	26.02		Hoxa1	32.17	33.2	32.685	6.94667	6.665	-0.281667	1.2156	1	0.337477	0.194843
experience 3	suspension		GAPDH	18.49	18.45	18.47		Hoxa1	25.73	24.44	25.085		6.615	-0.331667	1.25847
experience 1	attached		GAPDH	17.45	17.5	17.475		Hoxa1	33.94	31.74	32.84		15.365	8.41833	0.002923
experience 2	attached		GAPDH	17.64	17.42	17.53		Hoxa1	32.24	32.26	32.25	14.7417	14.72	7.77333	0.00457081	0.00450268	0.00196286	0.00113326
experience 3	attached		GAPDH	17.33	17.64	17.485		Hoxa1	30.94	32.31	31.625		14.14	7.19333	0.00683268
experience 1	suspension		GAPDH	17.78	17.92	17.85		Hoxc8	27.92	27.76	27.84		9.99	-0.0466667	1.03288
experience 2	suspension		GAPDH	20.7	20.34	20.52		Hoxc8	30.45	30.55	30.5	10.0367	9.98	-0.0566667	1.04006	1	0.0610671	0.0352571
experience 3	suspension		GAPDH	18.49	18.45	18.47		Hoxc8	28.32	28.9	28.61		10.14	0.103333	0.93088
experience 1	attached		GAPDH	17.45	17.5	17.475		Hoxc8	33.38	33.41	33.395		15.92	5.88333	0.016941
experience 2	attached		GAPDH	17.64	17.42	17.53		Hoxc8	29.91	29.94	29.925	13.5717	12.395	2.35833	0.195016	0.0862698	0.102618	0.0592463
experience 3	attached		GAPDH	17.33	17.64	17.485		Hoxc8	29.31	30.46	29.885		12.4	2.36333	0.194342
experience 1	suspension		GAPDH	17.78	17.92	17.85		Pax6	24.72	25.04	24.88		7.03	-0.201667	1.15003
experience 2	suspension		GAPDH	25.7	26.34	26.02		Pax6	28.59	36.81	32.7	7.23167	6.68	-0.551667	1.46578	1	0.441788	0.255066
experience 3	suspension		GAPDH	18.49	18.45	18.47		Pax6	26.82	26.09	26.455		7.985	0.753333	0.593231
experience 1	attached		GAPDH	17.45	17.5	17.475		Pax6	25.74	25.94	25.84		8.365	1.13333	0.455861
experience 2	attached		GAPDH	17.64	17.42	17.53		Pax6	26.92	25.84	26.38	8.82667	8.85	1.61833	0.325712	0.331022	0.106717	0.061613
experience 3	attached		GAPDH	17.33	17.64	17.485		Pax6	26.96	26.54	26.75		9.265	2.03333	0.24429
experience 1	suspension		GAPDH	17.78	17.92	17.85		Olig2	22.53	22.65	22.59		4.74	-0.626667	1.54399
experience 2	suspension		GAPDH	25.7	26.34	26.02		Olig2	30.9	31.64	31.27	5.36667	5.25	-0.116667	1.08423	1	0.473383	0.273308
experience 3	suspension		GAPDH	18.49	18.45	18.47		Olig2	24.21	24.95	24.58		6.11	0.743333	0.597358
experience 1	attached		GAPDH	17.45	17.5	17.475		Olig2	24.42	23.96	24.19		6.715	1.34833	0.392746
experience 2	attached		GAPDH	17.64	17.42	17.53		Olig2	22.46	23.89	23.175	6.265	5.645	0.278333	0.824543	0.536506	0.228911	0.132162
experience 3	attached		GAPDH	17.33	17.64	17.485		Olig2	23.89	23.95	23.92		6.435	1.06833	0.47687
experience 1	suspension		GAPDH	17.78	17.92	17.85		Nkx2.1	23.89	23.94	23.915		6.065	-0.883333	1.84463
experience 2	suspension		GAPDH	25.7	26.34	26.02		Nkx2.1	33.96	31.95	32.955	6.94833	6.935	-0.0133333	1.00928	1	0.662107	0.382267
experience 3	suspension		GAPDH	18.49	18.45	18.47		Nkx2.1	26.23	26.4	26.315		7.845	0.896667	0.537126
experience 1	attached		GAPDH	17.45	17.5	17.475		Nkx2.1	31.85	31.6	31.725		14.25	7.30167	0.0063384
experience 2	attached		GAPDH	17.64	17.42	17.53		Nkx2.1	33.51	32	32.755	13.5417	15.225	8.27667	0.00322459	0.0103564	0.0286587	0.0165461
experience 3	attached		GAPDH	17.33	17.64	17.485		Nkx2.1	29.22	28.05	28.635		11.15	4.20167	0.0543466
experience 1	suspension		GAPDH	17.78	17.92	17.85		Nkx6.1	30.18	30.28	30.23		12.38	1.59917	0.330068
experience 2	suspension		GAPDH	25.7	26.34	26.02		Nkx6.1	34.25	33.18	33.715	10.7808	7.695	-3.08583	8.4904	1	4.70366	2.71566
experience 3	suspension		GAPDH	18.49	18.45	18.47		Nkx6.1	32.35	29.125	30.7375		12.2675	1.48667	0.356836
experience 1	attached		GAPDH	17.45	17.5	17.475		Nkx6.1	30.56	29.37	29.965		12.49	1.70917	0.305837
experience 2	attached		GAPDH	17.64	17.42	17.53		Nkx6.1	29.95	29.99	29.97	12.6	12.44	1.65917	0.316622	0.283385	0.0443308	0.0255944
experience 3	attached		GAPDH	17.33	17.64	17.485		Nkx6.1	32.75	27.96	30.355		12.87	2.08917	0.235016
